# Supplementary material for: Integrating transcriptome and proteome profiles to compare carcass and meat quality traits between Songliao and Songlei black pigs
Source: Front Nutr. 2026 Jan 29;13:1710841. doi: 10.3389/fnut.2026.1710841 (PMC12903774; doi:10.3389/fnut.2026.1710841)
Supplement: Supplementary file 1 [file Table_1.xlsx]

## Sheet: Sheet1
Individual ID	Sex	Birth Date	Sire ID	DaF ID	Group		Individual ID	Sex	Birth Date	Sire ID	DaF ID	Group
S001	Male(M）	2024-02-15	SS_M563	SS_F224	Purebred Songliao		SL001	M	2024-02-15	SS_M569	LX_F28	Songlei Crossbred
S002	M	2024-02-15	SS_M563	SS_F224	Purebred Songliao		SL002	M	2024-02-15	SS_M569	LX_F28	Songlei Crossbred
S003	M	2024-02-15	SS_M563	SS_F224	Purebred Songliao		SL003	M	2024-02-15	SS_M569	LX_F28	Songlei Crossbred
S004	M	2024-02-15	SS_M563	SS_F224	Purebred Songliao		SL004	M	2024-02-15	SS_M569	LX_F28	Songlei Crossbred
S005	M	2024-02-15	SS_M563	SS_F224	Purebred Songliao		SL005	M	2024-02-15	SS_M569	LX_F28	Songlei Crossbred
S006	M	2024-02-15	SS_M563	SS_F224	Purebred Songliao		SL006	M	2024-02-15	SS_M569	LX_F36	Songlei Crossbred
S007	M	2024-02-15	SS_M563	SS_F230	Purebred Songliao		SL007	M	2024-02-15	SS_M569	LX_F36	Songlei Crossbred
S008	M	2024-02-15	SS_M563	SS_F230	Purebred Songliao		SL008	M	2024-02-15	SS_M569	LX_F36	Songlei Crossbred
S009	M	2024-02-15	SS_M563	SS_F230	Purebred Songliao		SL009	M	2024-02-15	SS_M569	LX_F36	Songlei Crossbred
S010	M	2024-02-15	SS_M563	SS_F230	Purebred Songliao		SL010	M	2024-02-15	SS_M569	LX_F36	Songlei Crossbred
S011	M	2024-02-15	SS_M563	SS_F230	Purebred Songliao		SL011	M	2024-02-15	SS_M569	LX_F36	Songlei Crossbred
S012	M	2024-02-15	SS_M563	SS_F230	Purebred Songliao		SL012	M	2024-02-15	SS_M569	LX_F06	Songlei Crossbred
S013	M	2024-02-15	SS_M563	SS_F230	Purebred Songliao		SL013	M	2024-02-15	SS_M569	LX_F06	Songlei Crossbred
S014	M	2024-02-15	SS_M563	SS_F252	Purebred Songliao		SL014	M	2024-02-15	SS_M569	LX_F06	Songlei Crossbred
S015	M	2024-02-15	SS_M563	SS_F252	Purebred Songliao		SL015	M	2024-02-15	SS_M569	LX_F06	Songlei Crossbred
S016	M	2024-02-15	SS_M563	SS_F252	Purebred Songliao		SL016	M	2024-02-15	SS_M569	LX_F06	Songlei Crossbred
S017	M	2024-02-15	SS_M563	SS_F252	Purebred Songliao		SL017	M	2024-02-15	SS_M569	LX_F12	Songlei Crossbred
S018	M	2024-02-15	SS_M563	SS_F252	Purebred Songliao		SL018	M	2024-02-15	SS_M569	LX_F12	Songlei Crossbred
S019	M	2024-02-15	SS_M563	SS_F252	Purebred Songliao		SL019	M	2024-02-15	SS_M569	LX_F12	Songlei Crossbred
S020	M	2024-02-15	SS_M563	SS_F134	Purebred Songliao		SL020	M	2024-02-15	SS_M569	LX_F12	Songlei Crossbred
S021	M	2024-02-15	SS_M563	SS_F134	Purebred Songliao		SL021	M	2024-02-15	SS_M569	LX_F12	Songlei Crossbred
S022	M	2024-02-15	SS_M563	SS_F134	Purebred Songliao		SL022	M	2024-02-15	SS_M569	LX_F12	Songlei Crossbred
S023	M	2024-02-15	SS_M563	SS_F134	Purebred Songliao		SL023	M	2024-02-15	SS_M569	LX_F12	Songlei Crossbred
S024	M	2024-02-15	SS_M563	SS_F134	Purebred Songliao		SL024	M	2024-02-15	SS_M569	LX_F62	Songlei Crossbred
S025	M	2024-02-15	SS_M563	SS_F134	Purebred Songliao		SL025	M	2024-02-15	SS_M569	LX_F62	Songlei Crossbred
S026	M	2024-02-15	SS_M563	SS_F138	Purebred Songliao		SL026	M	2024-02-15	SS_M569	LX_F62	Songlei Crossbred
S027	M	2024-02-15	SS_M563	SS_F138	Purebred Songliao		SL027	M	2024-02-15	SS_M569	LX_F62	Songlei Crossbred
S028	M	2024-02-15	SS_M563	SS_F138	Purebred Songliao		SL028	M	2024-02-15	SS_M569	LX_F62	Songlei Crossbred
S029	M	2024-02-15	SS_M563	SS_F138	Purebred Songliao		SL029	M	2024-02-15	SS_M569	LX_F62	Songlei Crossbred
S030	M	2024-02-16	SS_M563	SS_F138	Purebred Songliao		SL030	M	2024-02-15	SS_M569	LX_F62	Songlei Crossbred
S031	M	2024-02-16	SS_M563	SS_F138	Purebred Songliao		SL031	M	2024-02-15	SS_M569	LX_F68	Songlei Crossbred
S032	M	2024-02-16	SS_M563	SS_F162	Purebred Songliao		SL032	M	2024-02-15	SS_M569	LX_F68	Songlei Crossbred
S033	M	2024-02-16	SS_M563	SS_F162	Purebred Songliao		SL033	M	2024-02-15	SS_M569	LX_F68	Songlei Crossbred
S034	M	2024-02-16	SS_M563	SS_F162	Purebred Songliao		SL034	M	2024-02-15	SS_M569	LX_F68	Songlei Crossbred
S035	M	2024-02-16	SS_M563	SS_F162	Purebred Songliao		SL035	M	2024-02-15	SS_M569	LX_F68	Songlei Crossbred
S036	M	2024-02-16	SS_M563	SS_F162	Purebred Songliao		SL036	M	2024-02-15	SS_M569	LX_F68	Songlei Crossbred
S037	M	2024-02-16	SS_M563	SS_F188	Purebred Songliao		SL037	M	2024-02-15	SS_M569	LX_F68	Songlei Crossbred
S038	M	2024-02-16	SS_M563	SS_F188	Purebred Songliao		SL038	M	2024-02-16	SS_M569	LX_F16	Songlei Crossbred
S039	M	2024-02-16	SS_M563	SS_F188	Purebred Songliao		SL039	M	2024-02-16	SS_M569	LX_F16	Songlei Crossbred
S040	M	2024-02-16	SS_M563	SS_F188	Purebred Songliao		SL040	M	2024-02-16	SS_M569	LX_F16	Songlei Crossbred
S041	M	2024-02-16	SS_M563	SS_F188	Purebred Songliao		SL041	M	2024-02-16	SS_M569	LX_F16	Songlei Crossbred
S042	M	2024-02-16	SS_M563	SS_F188	Purebred Songliao		SL042	M	2024-02-16	SS_M569	LX_F16	Songlei Crossbred
S043	M	2024-02-16	SS_M563	SS_F202	Purebred Songliao		SL043	M	2024-02-16	SS_M569	LX_F40	Songlei Crossbred
S044	M	2024-02-16	SS_M563	SS_F202	Purebred Songliao		SL044	M	2024-02-16	SS_M569	LX_F40	Songlei Crossbred
S045	M	2024-02-16	SS_M563	SS_F202	Purebred Songliao		SL045	M	2024-02-16	SS_M569	LX_F40	Songlei Crossbred
S046	M	2024-02-16	SS_M563	SS_F202	Purebred Songliao		SL046	M	2024-02-16	SS_M569	LX_F40	Songlei Crossbred
S047	M	2024-02-16	SS_M563	SS_F202	Purebred Songliao		SL047	M	2024-02-16	SS_M569	LX_F40	Songlei Crossbred
S048	M	2024-02-16	SS_M563	SS_F216	Purebred Songliao		SL048	M	2024-02-16	SS_M569	LX_F40	Songlei Crossbred
S049	M	2024-02-16	SS_M563	SS_F216	Purebred Songliao		SL049	M	2024-02-16	SS_M569	LX_F40	Songlei Crossbred
S050	M	2024-02-16	SS_M563	SS_F216	Purebred Songliao		SL050	M	2024-02-16	SS_M569	LX_F22	Songlei Crossbred
S051	M	2024-02-16	SS_M563	SS_F216	Purebred Songliao		SL051	M	2024-02-16	SS_M569	LX_F22	Songlei Crossbred
S052	M	2024-02-16	SS_M563	SS_F112	Purebred Songliao		SL052	M	2024-02-16	SS_M569	LX_F22	Songlei Crossbred
S053	M	2024-02-16	SS_M563	SS_F112	Purebred Songliao		SL053	M	2024-02-16	SS_M569	LX_F22	Songlei Crossbred
S054	M	2024-02-16	SS_M563	SS_F112	Purebred Songliao		SL054	M	2024-02-16	SS_M569	LX_F22	Songlei Crossbred
S055	M	2024-02-16	SS_M563	SS_F112	Purebred Songliao		SL055	M	2024-02-16	SS_M569	LX_F22	Songlei Crossbred
S056	M	2024-02-16	SS_M563	SS_F112	Purebred Songliao		SL056	M	2024-02-16	SS_M569	LX_F22	Songlei Crossbred
