# Supplementary material for: Integrating transcriptome and proteome profiles to compare carcass and meat quality traits between Songliao and Songlei black pigs
Source: Front Nutr. 2026 Jan 29;13:1710841. doi: 10.3389/fnut.2026.1710841 (PMC12903774; doi:10.3389/fnut.2026.1710841)
Supplement: Supplementary file 3 [file Table_3.xls]

Sample_ID	Raw_total_reads	Raw_total_bases(G)	Raw_Q20_rate(%)	Raw_Q30_rate(%)	Raw_GC_rate(%)	clean_total_reads	clean_total_bases(G)	clean_Q20_rate(%)	clean_Q30_rate(%)	clean_GC_rate(%)
S1	67,645,354	10.15	99.37	96.89	53.11	67,637,412	10.04	99.38	96.9	53.12
S2	52,360,782	7.85	98.82	94.35	54.99	52,344,590	7.78	98.82	94.34	55
S3	41,429,802	6.21	98.88	94.48	54.24	41,416,660	6.16	98.87	94.47	54.25
SL1	58,592,898	8.79	99.19	96.04	53.91	58,585,834	8.72	99.19	96.04	53.91
SL2	56,067,654	8.41	98.99	95.12	54.36	56,038,370	8.31	98.99	95.11	54.38
SL3	68,883,658	10.33	99.26	96.4	53.69	68,872,162	10.24	99.27	96.4	53.7
