# Supplementary material for: Integrating transcriptome and proteome profiles to compare carcass and meat quality traits between Songliao and Songlei black pigs
Source: Front Nutr. 2026 Jan 29;13:1710841. doi: 10.3389/fnut.2026.1710841 (PMC12903774; doi:10.3389/fnut.2026.1710841)
Supplement: Supplementary file 4 [file Table_4.xls]

ID	baseMean	S	SL	log2FoldChange	pvalue	padj	regulated	S1_counts	S4_counts	S5_counts	SL1_counts	SL2_counts	SL5_counts	S1_TPM	S4_TPM	S5_TPM	SL1_TPM	SL2_TPM	SL5_TPM	Chr	Start	End	Strand	Gene_name	Gene_description	GOs	KEGG_ko	KEGG_Pathway
gene_AMPD3	493.528448815486	80.9764519073697	906.080445723603	3.48759079363578	4.09086475698861e-20	5.35657831280088e-16	up	65	98	57	1027	1238	634	0.468400873045041	0.937702596636954	0.668785490173694	8.64422289795432	10.5115144217478	4.40146862155158	chr2	49026695	49084982	-	AMPD3	-	GO:0001775,GO:0002252,GO:0002262,GO:0002263,GO:0002274,GO:0002275,GO:0002283,GO:0002366,GO:0002376,GO:0002443,GO:0002444,GO:0002446,GO:0003674,GO:0003824,GO:0003876,GO:0005575,GO:0005576,GO:0005622,GO:0005623,GO:0005737,GO:0005829,GO:0006139,GO:0006163,GO:0006164,GO:0006188,GO:0006195,GO:0006196,GO:0006725,GO:0006753,GO:0006793,GO:0006796,GO:0006807,GO:0006810,GO:0006887,GO:0006955,GO:0008150,GO:…	ko:K01490	ko00230,ko01100,ko01110,ko01130,map00230,map01100,map01110,map01130
gene_CISH	1318.30632779155	2364.35243411009	272.260221473013	-3.12007553416122	2.61607252261234e-17	1.7127426805543e-13	down	3001	1515	2106	424	249	192	291.084856571626	195.11962532906	332.597998142938	48.0364215697984	28.4572723623213	17.9415045051739	chr13	33086280	33090540	-	CISH	cytokine inducible SH2 containing protein	GO:0001558,GO:0001932,GO:0001933,GO:0003674,GO:0004857,GO:0004860,GO:0005575,GO:0005622,GO:0005623,GO:0005737,GO:0005829,GO:0005886,GO:0006464,GO:0006469,GO:0006807,GO:0007154,GO:0007165,GO:0007166,GO:0007186,GO:0007205,GO:0008150,GO:0008152,GO:0009892,GO:0009966,GO:0009968,GO:0009987,GO:0010033,GO:0010563,GO:0010605,GO:0010646,GO:0010648,GO:0016020,GO:0019207,GO:0019210,GO:0019220,GO:0019221,GO:…	ko:K04701	ko04630,ko04917,map04630,map04917
gene_RET	379.961070675183	604.177268477198	155.744872873169	-1.95713321475153	1.79067223186384e-14	7.81568740134173e-11	down	828	487	411	183	126	204	11.1951852935319	8.74308326050331	9.04795471792655	2.890035737348	2.00729776467689	2.65726660543215	chr14	61305818	61361416	+	RET	-	GO:0000165,GO:0000187,GO:0000902,GO:0000904,GO:0001101,GO:0001654,GO:0001655,GO:0001656,GO:0001657,GO:0001667,GO:0001755,GO:0001822,GO:0001823,GO:0001838,GO:0001932,GO:0001934,GO:0001952,GO:0001954,GO:0002009,GO:0002376,GO:0002520,GO:0003674,GO:0003824,GO:0004672,GO:0004713,GO:0004714,GO:0004888,GO:0005085,GO:0005088,GO:0005102,GO:0005178,GO:0005488,GO:0005509,GO:0005515,GO:0005575,GO:0005622,GO:…	ko:K05126	ko05200,ko05216,ko05230,map05200,map05216,map05230
gene_NR6A1	271.320004707358	113.368090945403	429.271918469314	1.92749772246641	3.04918717055306e-14	9.98151420280545e-11	up	117	85	108	414	405	607	0.999841393705014	0.964492556641891	1.50271511133956	4.13234684217339	4.07793764469657	4.99732914681228	chr1	265320597	265570941	-	NR6A1	nuclear receptor subfamily 6 group A member 1	GO:0000003,GO:0000122,GO:0000976,GO:0000977,GO:0000978,GO:0000981,GO:0000982,GO:0000987,GO:0001012,GO:0001067,GO:0001077,GO:0001228,GO:0003002,GO:0003674,GO:0003676,GO:0003677,GO:0003690,GO:0003700,GO:0004879,GO:0005488,GO:0005515,GO:0005575,GO:0005622,GO:0005623,GO:0005634,GO:0005654,GO:0005667,GO:0005737,GO:0006139,GO:0006351,GO:0006352,GO:0006355,GO:0006357,GO:0006366,GO:0006367,GO:0006725,GO:…	ko:K08027,ko:K08561	ko04950,map04950
gene_CLDND1	1487.43285777277	722.597273963094	2252.26844158244	1.63884045330197	1.16578961437119e-13	3.05296984211528e-10	up	936	637	480	2614	2443	2253	27.236463753853	24.6121190761607	22.741743462765	88.8447212147072	83.7603811821093	63.15970257837	chr13	160397444	160405675	+	CLDND1	claudin domain containing 1	GO:0005575,GO:0005623,GO:0005886,GO:0016020,GO:0016324,GO:0044425,GO:0044459,GO:0044464,GO:0045177,GO:0071944,GO:0098590	-	-
gene_FAM184B	267.154821987748	406.800873105076	127.50877087042	-1.6728059522623	4.30362214741279e-13	9.3919380663705e-10	down	455	356	320	143	107	171	9.28544183944267	9.64663572600294	10.6328283516778	3.40861843931498	2.57285470729762	3.3619503916912	chr8	12635359	12741482	-	FAM184B	-	-	-	-
gene_LOC110257936	61.4387356882767	13.4452504278906	109.432220948663	3.01613929064858	2.0878960946496e-12	3.90555878047741e-09	up	16	14	8	83	147	131	0.177968890919172	0.206769677657466	0.144884439689329	1.07833419630106	1.92655651146323	1.40378119377561	chrY	6985633	6999844	-	LOC110257936	-	GO:0000166,GO:0001882,GO:0001883,GO:0003674,GO:0005488,GO:0005525,GO:0005575,GO:0005622,GO:0005623,GO:0005737,GO:0017076,GO:0019001,GO:0032549,GO:0032550,GO:0032553,GO:0032555,GO:0032561,GO:0035639,GO:0036094,GO:0043021,GO:0043022,GO:0043167,GO:0043168,GO:0044424,GO:0044464,GO:0044877,GO:0097159,GO:0097367,GO:1901265,GO:1901363	-	-
gene_PFKFB3	9763.66936243483	17535.3150416024	1992.02368326724	-3.13803394220789	3.32213367696094e-11	5.43750229576581e-08	down	18388	6782	22045	3219	1292	1888	220.31723222454	107.896277413282	430.062645770584	45.0491003957539	18.2396622546839	21.7931483352447	chr10	64776315	64859118	-	PFKFB3	-	GO:0003674,GO:0003824,GO:0003873,GO:0004331,GO:0005575,GO:0005622,GO:0005623,GO:0005634,GO:0005654,GO:0005737,GO:0005829,GO:0005975,GO:0006003,GO:0006082,GO:0006090,GO:0006091,GO:0006096,GO:0006109,GO:0006110,GO:0006139,GO:0006140,GO:0006163,GO:0006164,GO:0006165,GO:0006725,GO:0006732,GO:0006733,GO:0006753,GO:0006754,GO:0006757,GO:0006793,GO:0006796,GO:0006807,GO:0007275,GO:0007399,GO:0007417,GO:…	ko:K01103,ko:K19028,ko:K19029,ko:K19030	ko00051,ko04066,ko04152,ko04919,ko04922,map00051,map04066,map04152,map04919,map04922
gene_PBX1	416.332495234963	590.915101982578	241.749888487347	-1.2900605663861	5.27317209326435e-11	7.67187948768926e-08	down	746	473	447	223	274	300	6.33420536965085	5.33272461540099	6.17971551999483	2.21161409861339	2.74122183199725	2.45402272615181	chr4	85824590	86170328	-	PBX1	-	GO:0000060,GO:0000976,GO:0000977,GO:0000978,GO:0000981,GO:0000982,GO:0000987,GO:0001012,GO:0001067,GO:0001077,GO:0001158,GO:0001221,GO:0001223,GO:0001224,GO:0001225,GO:0001228,GO:0001501,GO:0001654,GO:0001655,GO:0001657,GO:0001658,GO:0001704,GO:0001707,GO:0001708,GO:0001710,GO:0001742,GO:0001763,GO:0001822,GO:0001823,GO:0001837,GO:0002009,GO:0002376,GO:0002520,GO:0003002,GO:0003674,GO:0003676,GO:…	ko:K09355,ko:K15609,ko:K15610	ko04927,ko04934,ko05202,map04927,map04934,map05202
gene_USP18	163.65671601211	68.5006132531465	258.812818771073	1.91578579794186	4.15860234856837e-10	5.44527391521543e-07	up	75	76	41	212	336	304	3.32843470952208	4.47844324562649	2.96258133850688	10.9891933316076	17.5694579466456	12.9973967296004	chr5	70183321	70227990	+	USP18	ubiquitin specific peptidase 18	GO:0001959,GO:0002682,GO:0003674,GO:0003824,GO:0004843,GO:0005575,GO:0005622,GO:0005623,GO:0005634,GO:0005737,GO:0005829,GO:0006464,GO:0006508,GO:0006807,GO:0008150,GO:0008152,GO:0008233,GO:0008234,GO:0009605,GO:0009607,GO:0009617,GO:0009966,GO:0009987,GO:0010033,GO:0010646,GO:0014070,GO:0016579,GO:0016787,GO:0019538,GO:0019783,GO:0019785,GO:0023051,GO:0031347,GO:0032101,GO:0035634,GO:0036211,GO:…	ko:K11846	-
gene_IGF1R	276.219725333946	166.200948036565	386.238502631328	1.21523569306666	1.06254234817153e-09	1.22593624327872e-06	up	198	144	124	404	386	481	1.1889598674927	1.14815150943957	1.21235927054272	2.8335739063112	2.73104978166932	2.78260201085684	chr1	137383623	137691038	-	IGF1R	insulin like growth factor 1 receptor	GO:0000003,GO:0000166,GO:0000902,GO:0000904,GO:0001101,GO:0001655,GO:0001678,GO:0001932,GO:0001933,GO:0001934,GO:0001965,GO:0002009,GO:0002119,GO:0002164,GO:0002376,GO:0003006,GO:0003205,GO:0003230,GO:0003674,GO:0003824,GO:0004672,GO:0004713,GO:0004714,GO:0004888,GO:0005009,GO:0005010,GO:0005102,GO:0005158,GO:0005488,GO:0005515,GO:0005520,GO:0005524,GO:0005575,GO:0005576,GO:0005615,GO:0005622,GO:…	ko:K04527,ko:K05086,ko:K05087	ko01521,ko01522,ko04010,ko04014,ko04015,ko04022,ko04066,ko04068,ko04072,ko04114,ko04140,ko04144,ko04150,ko04151,ko04152,ko04211,ko04212,ko04213,ko04510,ko04520,ko04550,ko04730,ko04810,ko04910,ko04913,ko04914,ko04923,ko04930,ko04931,ko04932,ko04960,ko05200,ko05202,ko05205,ko05214,ko05215,ko05218,ko05224,ko05225,map01521,map01522,map04010,map04014,map04015,map04022,map04066,map04068,map04072,map041…
gene_KLHL25	241.903388540572	355.678066741886	128.128710339258	-1.4707766813022	1.12350961656825e-09	1.22593624327872e-06	down	413	334	250	101	144	182	8.1808292955136	8.7847306377105	8.06296797556988	2.33679076083072	3.36085733583915	3.47314311968233	chr7	88249009	88291958	-	KLHL25	-	GO:0000151,GO:0005575,GO:0005622,GO:0005623,GO:0005737,GO:0005829,GO:0006417,GO:0006446,GO:0006464,GO:0006508,GO:0006511,GO:0006807,GO:0008150,GO:0008152,GO:0009056,GO:0009057,GO:0009889,GO:0009987,GO:0010468,GO:0010556,GO:0010608,GO:0016567,GO:0019222,GO:0019538,GO:0019941,GO:0030163,GO:0031323,GO:0031326,GO:0031461,GO:0031463,GO:0032268,GO:0032446,GO:0032991,GO:0034248,GO:0036211,GO:0043170,GO:…	ko:K10462	-
gene_LOC110255434	162.2026006412	261.599990243741	62.8052110386589	-2.06657693853962	1.33689409407962e-09	1.2534095230476e-06	down	349	233	165	79	75	47	5.21265391620505	4.62087360649787	4.01259249276971	1.37819836461408	1.3198817830001	0.676293690539796	chr9	41738359	41745104	+	LOC110255434	-	-	-	-
gene_OAS1	518.210694359402	259.517277398949	776.904111319855	1.5823908112371	1.34013543017156e-09	1.2534095230476e-06	up	296	193	230	920	874	717	13.6675567638166	11.8328998263411	17.2915792119266	49.6178768313512	47.5500430450404	31.8949807113748	chr14	38851083	38867427	-	OAS1	-	GO:0000166,GO:0001730,GO:0002252,GO:0002376,GO:0003674,GO:0003676,GO:0003723,GO:0003725,GO:0003824,GO:0005488,GO:0005524,GO:0005575,GO:0005622,GO:0005623,GO:0005634,GO:0005737,GO:0005829,GO:0005975,GO:0005996,GO:0006006,GO:0006139,GO:0006163,GO:0006164,GO:0006725,GO:0006753,GO:0006793,GO:0006796,GO:0006807,GO:0006950,GO:0006952,GO:0006955,GO:0007154,GO:0007165,GO:0007166,GO:0008144,GO:0008150,GO:…	ko:K14216,ko:K14608	ko04621,ko05160,ko05162,ko05164,ko05165,ko05168,map04621,map05160,map05162,map05164,map05165,map05168
gene_MAFA	644.784400595224	984.389098767595	305.179702422854	-1.68898499722933	2.17245204358189e-09	1.89640580391076e-06	down	1327	941	556	273	257	495	27.4967682812766	25.8901792993464	18.7582867224636	6.60730800315643	6.27457277621423	9.88143328576853	chr4	1090018	1093600	+	MAFA	-	GO:0000976,GO:0000977,GO:0000978,GO:0000981,GO:0000982,GO:0000987,GO:0001012,GO:0001067,GO:0001077,GO:0001228,GO:0002790,GO:0003674,GO:0003676,GO:0003677,GO:0003690,GO:0003700,GO:0005488,GO:0005515,GO:0005575,GO:0005622,GO:0005623,GO:0005634,GO:0006139,GO:0006351,GO:0006355,GO:0006357,GO:0006366,GO:0006725,GO:0006807,GO:0006810,GO:0007154,GO:0007165,GO:0007263,GO:0007267,GO:0008104,GO:0008150,GO:…	ko:K07595	ko04930,ko04950,map04930,map04950
gene_LOC100624329	192.239813827594	0.726384190040982	383.753243465146	9.06185690553875	5.41700218036318e-09	4.43313915935472e-06	up	1	0	1	0	567	763	0.00473286799704123	0	0.00770605384270563	0	3.16189728259092	3.47898809642608	chrY	9874048	9935356	+	LOC100624329	-	GO:0005575,GO:0005622,GO:0005623,GO:0005634,GO:0007275,GO:0008150,GO:0032501,GO:0032502,GO:0043226,GO:0043227,GO:0043229,GO:0043231,GO:0044424,GO:0044464,GO:0048856	-	-
MSTRG.4885	3589.41529263347	1537.54770789536	5641.28287737158	1.87510750119546	6.35143659541079e-09	4.89210063413582e-06	up	1857	1633	869	8153	3986	6165	94.9641189371371	110.883909057462	72.3560854960861	486.985753107491	240.173584874862	303.727932190852	-	-	-	-	-	-	GO:0000122,GO:0000785,GO:0000791,GO:0001085,GO:0001817,GO:0003008,GO:0003012,GO:0003674,GO:0003682,GO:0003712,GO:0005198,GO:0005488,GO:0005515,GO:0005575,GO:0005622,GO:0005623,GO:0005634,GO:0005654,GO:0005694,GO:0005737,GO:0005829,GO:0006355,GO:0006357,GO:0006936,GO:0006950,GO:0006979,GO:0007275,GO:0007517,GO:0007519,GO:0008092,GO:0008134,GO:0008150,GO:0008307,GO:0009605,GO:0009612,GO:0009628,GO:…	ko:K21434	-
gene_SUSD1	245.184642073335	434.116220482897	56.2530636637719	-2.94502503779309	7.4493773465286e-09	5.41900816530253e-06	down	464	146	559	60	34	95	4.43853083258117	1.85442306367826	8.70644208967126	0.67038406881847	0.383213221142388	0.875485341139127	chr1	252819956	252956513	-	SUSD1	-	-	-	-
gene_GPX1	648.624253112805	212.127945621154	1085.12056060446	2.35221234627306	8.69585268008203e-09	5.99281552594706e-06	up	335	163	122	1500	523	1561	31.1109361618274	20.0997465316853	18.4474248833599	162.708674024558	57.2282239637043	139.661013294098	chr13	31916269	31917337	-	GPX1	glutathione peroxidase 1	GO:0000302,GO:0001101,GO:0001525,GO:0001568,GO:0001659,GO:0001667,GO:0001678,GO:0001885,GO:0001944,GO:0002064,GO:0002682,GO:0002683,GO:0002861,GO:0002862,GO:0003008,GO:0003013,GO:0003015,GO:0003018,GO:0003158,GO:0003674,GO:0003824,GO:0004601,GO:0004602,GO:0005488,GO:0005515,GO:0005575,GO:0005622,GO:0005623,GO:0005634,GO:0005737,GO:0005739,GO:0005759,GO:0005829,GO:0006082,GO:0006139,GO:0006163,GO:…	ko:K00432	ko00480,ko00590,ko04918,map00480,map00590,map04918
gene_MICAL2	2578.77988046975	930.075865641977	4227.48389529752	2.18372270265295	1.16613366246447e-08	7.63467708815491e-06	up	1426	754	529	5917	2161	5843	10.8837601066195	7.64126893215925	6.57389486990349	52.7487507466532	19.4336559010602	42.963468422218	chr2	47042475	47302087	-	MICAL2	-	GO:0000166,GO:0001947,GO:0002009,GO:0003007,GO:0003143,GO:0003674,GO:0003779,GO:0003824,GO:0004497,GO:0005488,GO:0005515,GO:0005575,GO:0005622,GO:0005623,GO:0005634,GO:0006355,GO:0006357,GO:0006790,GO:0006996,GO:0007010,GO:0007015,GO:0007275,GO:0007368,GO:0007389,GO:0007507,GO:0008092,GO:0008150,GO:0008152,GO:0008154,GO:0009653,GO:0009790,GO:0009799,GO:0009855,GO:0009887,GO:0009888,GO:0009889,GO:…	ko:K19947	-
gene_KLHL23	537.598480276512	720.183327566957	355.013632986067	-1.0200934348465	1.70832635682512e-08	1.06518215791753e-05	down	869	578	570	347	357	470	15.8664997474569	14.0127668089041	16.9450890559019	7.4001751967406	7.68015306156886	8.26729098081128	chr15	76029145	76051670	+	KLHL23	-	GO:0000151,GO:0005575,GO:0005622,GO:0005623,GO:0031461,GO:0031463,GO:0032991,GO:0044424,GO:0044464,GO:1902494,GO:1990234	ko:K10460	-
gene_NEO1	584.090827538751	840.897480105643	327.284174971859	-1.36045260785221	1.99160762907299e-08	1.17692494133931e-05	down	1092	634	650	307	279	509	11.119593751573	8.57215951557544	10.7767370515796	3.65136990782726	3.34742451438912	4.99330480918297	chr7	60064984	60299892	-	NEO1	-	GO:0000003,GO:0000768,GO:0000902,GO:0000904,GO:0001558,GO:0001654,GO:0001764,GO:0002791,GO:0002792,GO:0003002,GO:0003006,GO:0003674,GO:0004888,GO:0005042,GO:0005102,GO:0005488,GO:0005515,GO:0005575,GO:0005622,GO:0005623,GO:0005634,GO:0005654,GO:0005737,GO:0005794,GO:0005886,GO:0005887,GO:0006355,GO:0006357,GO:0006928,GO:0006935,GO:0006949,GO:0007154,GO:0007155,GO:0007165,GO:0007166,GO:0007167,GO:…	ko:K06765,ko:K06766,ko:K14395	ko04360,ko04514,ko05200,ko05210,map04360,map04514,map05200,map05210
gene_CCDC85C	116.519427221234	176.980959667078	56.0578947753891	-1.66069637893353	2.06730362385857e-08	1.17692494133931e-05	down	178	191	121	60	62	61	3.10921351070032	4.42994786208157	3.44130813786691	1.22414529703975	1.27603486275128	1.02651285376199	chr7	120514488	120597409	-	CCDC85C	-	GO:0003674,GO:0005488,GO:0005515,GO:0005575,GO:0005911,GO:0007275,GO:0007399,GO:0007417,GO:0007420,GO:0008150,GO:0009892,GO:0009987,GO:0010468,GO:0010605,GO:0010608,GO:0010629,GO:0016246,GO:0016441,GO:0016458,GO:0019222,GO:0021537,GO:0021543,GO:0021987,GO:0030054,GO:0030900,GO:0031047,GO:0032501,GO:0032502,GO:0035194,GO:0040029,GO:0043296,GO:0048513,GO:0048519,GO:0048731,GO:0048856,GO:0050789,GO:…	ko:K16758	-
gene_LRRFIP2	5926.82859056049	3898.47150014567	7955.1856809753	1.02867298477137	2.22331485150148e-08	1.21300352773168e-05	up	4970	3620	2483	8391	8293	9412	52.6457480591482	50.9155203542746	42.8243992374541	103.817796669837	103.504417195439	96.048999158386	chr13	21666896	21790352	+	LRRFIP2	-	GO:0000981,GO:0001817,GO:0001819,GO:0002218,GO:0002221,GO:0002224,GO:0002253,GO:0002376,GO:0002682,GO:0002684,GO:0002755,GO:0002756,GO:0002757,GO:0002758,GO:0002764,GO:0002791,GO:0002793,GO:0003002,GO:0003674,GO:0003700,GO:0005488,GO:0005515,GO:0006355,GO:0006357,GO:0007154,GO:0007165,GO:0007166,GO:0007267,GO:0007275,GO:0007389,GO:0007525,GO:0007527,GO:0008150,GO:0009798,GO:0009889,GO:0009950,GO:…	-	-
gene_ASPM	40.4447380788449	72.1439486598742	8.74552749781551	-3.06530888518391	2.66626006445921e-08	1.39648037136115e-05	down	104	67	38	15	5	8	0.581624816369587	0.49752979680837	0.346019706176189	0.0979832910352893	0.0329473052856221	0.0431026120065133	chr10	19971516	20039680	-	ASPM	-	GO:0000003,GO:0000132,GO:0000212,GO:0000226,GO:0000278,GO:0000280,GO:0000922,GO:0001764,GO:0002052,GO:0003006,GO:0003674,GO:0005488,GO:0005515,GO:0005516,GO:0005575,GO:0005622,GO:0005623,GO:0005634,GO:0005737,GO:0005813,GO:0005815,GO:0005819,GO:0005856,GO:0005874,GO:0005875,GO:0005886,GO:0006810,GO:0006928,GO:0006996,GO:0007010,GO:0007015,GO:0007017,GO:0007020,GO:0007049,GO:0007051,GO:0007052,GO:…	ko:K16743	-
gene_LOC106510102	43.2108008599165	1.45276838008196	84.9688333397511	5.88984059435084	3.16831558677122e-08	1.53651571456231e-05	up	2	0	2	23	44	237	0.023889859773861	0	0.0388974604462135	0.320894752366312	0.619265075573209	2.72731916243305	chr4	82291313	82387381	-	LOC106510102	-	-	-	-
gene_SH2D3C	385.08224265141	232.083573138206	538.080912164614	1.20900045142036	3.41135361798197e-08	1.59529515263771e-05	up	321	187	156	552	524	700	7.53759852243466	5.83047959256563	5.96431009328053	15.1397331774648	14.4977151633878	15.8354358889119	chr1	268238967	268270395	-	SH2D3C	-	GO:0000165,GO:0003674,GO:0005068,GO:0005070,GO:0005085,GO:0005088,GO:0005102,GO:0005488,GO:0005515,GO:0006464,GO:0006468,GO:0006793,GO:0006796,GO:0006807,GO:0006950,GO:0007154,GO:0007165,GO:0007166,GO:0007167,GO:0007169,GO:0007254,GO:0008150,GO:0008152,GO:0009966,GO:0009967,GO:0009987,GO:0010646,GO:0010647,GO:0016310,GO:0017016,GO:0019538,GO:0019899,GO:0019900,GO:0019901,GO:0023014,GO:0023051,GO:…	-	-
gene_RNF115	1637.12984710654	854.15656303515	2420.10313117794	1.50186332312618	4.47896782307328e-08	2.02233119570074e-05	up	1041	848	528	3275	1964	2622	8.95896341224477	9.69030818724285	7.39858390316119	32.9207341712604	19.9153903638181	21.7392087958209	chr4	99493172	99577946	+	RNF115	-	GO:0000209,GO:0003674,GO:0003824,GO:0004842,GO:0005488,GO:0005575,GO:0005622,GO:0005623,GO:0005737,GO:0005829,GO:0006464,GO:0006508,GO:0006511,GO:0006807,GO:0008150,GO:0008152,GO:0008270,GO:0009056,GO:0009057,GO:0009966,GO:0009968,GO:0009987,GO:0010498,GO:0010646,GO:0010648,GO:0016567,GO:0016740,GO:0019538,GO:0019787,GO:0019941,GO:0023051,GO:0023057,GO:0030163,GO:0032446,GO:0036211,GO:0042058,GO:…	ko:K11982	-
gene_EGF	4300.58113578782	5894.08269282375	2707.07957875189	-1.12256900607167	4.64157076251511e-08	2.02589091881243e-05	down	8026	4487	4273	2306	3021	3655	103.357251852967	76.724235777295	89.5947038180488	34.6858446879791	45.8387567291226	45.3453953066283	chr8	112235607	112330062	-	EGF	epidermal growth factor	GO:0000165,GO:0000186,GO:0000187,GO:0001525,GO:0001568,GO:0001654,GO:0001655,GO:0001763,GO:0001822,GO:0001932,GO:0001934,GO:0001944,GO:0002009,GO:0002090,GO:0002092,GO:0002576,GO:0002791,GO:0003002,GO:0003674,GO:0003824,GO:0004672,GO:0004713,GO:0004888,GO:0005085,GO:0005088,GO:0005102,GO:0005154,GO:0005488,GO:0005515,GO:0005575,GO:0005576,GO:0005615,GO:0005622,GO:0005623,GO:0005737,GO:0005886,GO:…	ko:K02599,ko:K04357,ko:K20051	ko01521,ko01522,ko04010,ko04012,ko04014,ko04015,ko04060,ko04066,ko04068,ko04072,ko04151,ko04320,ko04330,ko04510,ko04540,ko04630,ko04658,ko04810,ko04919,ko05020,ko05160,ko05165,ko05200,ko05206,ko05210,ko05212,ko05213,ko05214,ko05215,ko05218,ko05219,ko05223,ko05224,ko05226,ko05231,map01521,map01522,map04010,map04012,map04014,map04015,map04060,map04066,map04068,map04072,map04151,map04320,map04330,ma…
gene_CDKN3	131.757444745784	57.684402594568	205.830486897	1.83319339081563	6.8165813407896e-08	2.87923600246126e-05	up	65	54	42	283	196	183	3.80072796670197	4.19258516611842	3.99862215140224	19.3281834748679	13.5036075523732	10.3088099356524	chr1	183792606	183809178	+	CDKN3	cyclin dependent kinase inhibitor 3	GO:0000079,GO:0000082,GO:0000278,GO:0001932,GO:0003674,GO:0003824,GO:0004721,GO:0004722,GO:0004725,GO:0005575,GO:0005622,GO:0005623,GO:0005634,GO:0005737,GO:0005829,GO:0006464,GO:0006470,GO:0006793,GO:0006796,GO:0006807,GO:0006950,GO:0006974,GO:0007049,GO:0007050,GO:0008138,GO:0008150,GO:0008152,GO:0008285,GO:0009987,GO:0016311,GO:0016787,GO:0016788,GO:0016791,GO:0019220,GO:0019222,GO:0019538,GO:…	ko:K14167	-
gene_SLC35E4	200.560331171373	71.4152373601659	329.705424982581	2.2026334678496	7.52493982221544e-08	3.07911131350278e-05	up	87	78	38	293	532	235	1.08789445362525	1.29508065545923	0.773675338986464	4.27943372091531	7.83825609550943	2.83099684412007	chr14	47518602	47550157	+	SLC35E4	-	-	ko:K15286	-
gene_PSTPIP1	96.4771867042578	45.9277853820254	147.02658802649	1.68403506096472	7.99962366410768e-08	3.0858092341973e-05	up	43	49	34	151	171	158	1.33893491048146	2.02591767468962	1.72376307719762	5.49185587141947	6.27375314784452	4.73971370458362	chr7	57100212	57145278	+	PSTPIP1	proline-serine-threonine phosphatase interacting protein 1	GO:0001725,GO:0003674,GO:0003779,GO:0005488,GO:0005515,GO:0005575,GO:0005622,GO:0005623,GO:0005737,GO:0005826,GO:0005829,GO:0005856,GO:0005886,GO:0005938,GO:0007154,GO:0007155,GO:0007165,GO:0008092,GO:0008150,GO:0009987,GO:0015629,GO:0016020,GO:0019899,GO:0019902,GO:0019903,GO:0022610,GO:0023052,GO:0030863,GO:0030864,GO:0032153,GO:0032154,GO:0032155,GO:0032432,GO:0042641,GO:0042802,GO:0043226,GO:…	ko:K12804,ko:K20124	ko04621,map04621
gene_RHOBTB2	566.751952252428	840.955114153228	292.548790351627	-1.52577198048755	8.0126404431578e-08	3.0858092341973e-05	down	1149	783	483	360	319	265	13.8540767341236	12.5358568978164	9.48227045279306	5.07003824032324	4.53198589674855	3.07827522479568	chr14	7223209	7254813	+	RHOBTB2	-	GO:0002252,GO:0002376,GO:0005575,GO:0005622,GO:0005623,GO:0005737,GO:0005829,GO:0005886,GO:0006582,GO:0006725,GO:0006950,GO:0006952,GO:0006955,GO:0008150,GO:0008152,GO:0009966,GO:0009987,GO:0010646,GO:0016020,GO:0018958,GO:0019748,GO:0023051,GO:0035006,GO:0035010,GO:0035011,GO:0042440,GO:0044237,GO:0044424,GO:0044444,GO:0044464,GO:0045087,GO:0048583,GO:0050789,GO:0050794,GO:0050896,GO:0051056,GO:…	ko:K07868	ko04120,map04120
gene_OAS2	570.361092009974	242.271370031851	898.450813988097	1.89049315050529	9.01513213928051e-08	3.37268972090683e-05	up	302	173	204	681	1483	748	5.58827310379026	4.25061221766944	6.14622555555401	14.7186834582824	32.3334567283515	13.3344863205926	chr14	38827667	38847697	-	OAS2	2'-5'-oligoadenylate synthetase 2%2C 69/71kDa	GO:0000166,GO:0001730,GO:0002252,GO:0002376,GO:0003674,GO:0003676,GO:0003723,GO:0003725,GO:0003824,GO:0005488,GO:0005524,GO:0005575,GO:0005622,GO:0005623,GO:0005634,GO:0005654,GO:0005737,GO:0005829,GO:0005886,GO:0006139,GO:0006401,GO:0006725,GO:0006807,GO:0006950,GO:0006952,GO:0006955,GO:0007154,GO:0007165,GO:0007166,GO:0008144,GO:0008150,GO:0008152,GO:0009056,GO:0009057,GO:0009605,GO:0009607,GO:…	ko:K14216	ko04621,ko05160,ko05162,ko05164,ko05168,map04621,map05160,map05162,map05164,map05168
gene_RASGEF1B	567.890010301684	241.428659303633	894.351361299736	1.88740478077633	9.39972742425409e-08	3.41888974703286e-05	up	328	189	171	1391	759	703	2.91092269610056	2.22716983797572	2.47093081891587	14.4189996961257	7.9366807443127	6.01057701889727	chr8	135896022	136595051	+	RASGEF1B	RasGEF domain family member 1B	GO:0003674,GO:0005085,GO:0005088,GO:0005488,GO:0005515,GO:0008150,GO:0009966,GO:0009967,GO:0010646,GO:0010647,GO:0017016,GO:0019899,GO:0023051,GO:0023056,GO:0031267,GO:0046578,GO:0046579,GO:0048518,GO:0048522,GO:0048583,GO:0048584,GO:0050789,GO:0050794,GO:0051020,GO:0051056,GO:0051057,GO:0065007,GO:0065009,GO:0098772,GO:1902531,GO:1902533	-	-
gene_APOD	2545.80842062025	1337.81433633527	3753.80250490524	1.48797179448503	9.91018298999384e-08	3.50713340732377e-05	up	1694	1258	846	4586	4424	3049	49.6045880628236	48.9129420939063	40.3354077645874	156.853302100032	152.638421550679	86.0141454053016	chr13	132514546	132562594	-	APOD	-	GO:0000302,GO:0001525,GO:0001568,GO:0001817,GO:0001818,GO:0001944,GO:0001952,GO:0001953,GO:0002682,GO:0002683,GO:0002685,GO:0002686,GO:0003674,GO:0005215,GO:0005319,GO:0005488,GO:0005496,GO:0005575,GO:0005576,GO:0005615,GO:0005622,GO:0005623,GO:0005737,GO:0005783,GO:0005829,GO:0005840,GO:0005975,GO:0005996,GO:0006006,GO:0006629,GO:0006810,GO:0006869,GO:0006950,GO:0006979,GO:0007162,GO:0007275,GO:…	ko:K03098	-
gene_PPP1R14C	2213.14822977225	2974.26760959377	1452.02884995073	-1.03454155569375	1.48980813689227e-07	5.13356519591246e-05	down	3203	2449	2555	1684	1453	1599	110.338300825317	112.019296744598	143.307165057044	67.7583176226639	58.9759946153721	53.0666692379159	chr1	15867846	15949951	-	PPP1R14C	-	-	ko:K17555,ko:K17556	-
gene_CSPP1	531.064735974982	249.684631485843	812.444840464121	1.70039592404546	1.89847256246404e-07	6.21464993322603e-05	up	287	304	117	1008	708	937	3.81442711433543	5.36482687206699	2.53186726152156	15.6480105546584	11.0871771930138	11.9975074415181	chr4	67614067	67844337	-	CSPP1	-	GO:0000922,GO:0005575,GO:0005622,GO:0005623,GO:0005813,GO:0005815,GO:0005819,GO:0005856,GO:0008150,GO:0010564,GO:0015630,GO:0032465,GO:0032467,GO:0043226,GO:0043228,GO:0043229,GO:0043232,GO:0044422,GO:0044424,GO:0044430,GO:0044446,GO:0044464,GO:0045787,GO:0048518,GO:0048522,GO:0050789,GO:0050794,GO:0051302,GO:0051726,GO:0051781,GO:0065007,GO:0090068	ko:K16771	-
gene_XK	719.595827586529	982.759285954649	456.43236921841	-1.10765401304556	1.99534855777421e-07	6.3724619549989e-05	down	1356	772	680	500	431	570	20.5552160254387	15.5386884747131	16.7833602163919	8.85285873650812	7.69803590824402	8.32417543356432	chrX	33544287	33602576	+	XK	-	GO:0003674,GO:0005215,GO:0005575,GO:0005623,GO:0005886,GO:0006873,GO:0006874,GO:0006875,GO:0007272,GO:0007275,GO:0007399,GO:0007517,GO:0007519,GO:0008150,GO:0008361,GO:0008366,GO:0009888,GO:0009987,GO:0010769,GO:0010960,GO:0010961,GO:0010975,GO:0014706,GO:0014902,GO:0014904,GO:0016020,GO:0016021,GO:0016043,GO:0019725,GO:0022008,GO:0022603,GO:0022604,GO:0030003,GO:0030154,GO:0031133,GO:0031224,GO:…	ko:K19522	-
gene_RIPOR2	190.977456605581	270.837890725395	111.117022485767	-1.28152991769535	2.09398716750378e-07	6.52825427887965e-05	down	269	264	212	109	103	157	0.892719365763124	1.16332565725653	1.14552925331808	0.42251326473971	0.402754319894023	0.50195679932063	chr7	19609358	19842345	-	RIPOR2	-	GO:0000902,GO:0000904,GO:0002064,GO:0002065,GO:0002066,GO:0002093,GO:0002682,GO:0002683,GO:0002684,GO:0002685,GO:0002686,GO:0002687,GO:0002688,GO:0002690,GO:0002691,GO:0002693,GO:0002694,GO:0002695,GO:0003008,GO:0003674,GO:0005488,GO:0005515,GO:0005575,GO:0005622,GO:0005623,GO:0005737,GO:0005856,GO:0005886,GO:0007088,GO:0007162,GO:0007275,GO:0007346,GO:0007399,GO:0007423,GO:0007517,GO:0007519,GO:…	-	-
gene_PALLD	4875.49975861181	3172.59391789792	6578.40559932571	1.05199667591052	2.27272738730084e-07	6.92071916495749e-05	up	3687	3108	2116	6872	5713	9227	41.6031663222653	46.5660029444885	38.8755510493927	90.5706683201047	75.9552466004803	100.3038911089	chr14	20678456	21020125	-	PALLD	-	GO:0003674,GO:0005488,GO:0005515,GO:0005575,GO:0005622,GO:0005623,GO:0005634,GO:0005737,GO:0005829,GO:0005856,GO:0005884,GO:0005886,GO:0006996,GO:0007010,GO:0008092,GO:0008150,GO:0009987,GO:0015629,GO:0016020,GO:0016043,GO:0042805,GO:0043226,GO:0043227,GO:0043228,GO:0043229,GO:0043231,GO:0043232,GO:0044422,GO:0044424,GO:0044430,GO:0044444,GO:0044446,GO:0044464,GO:0051371,GO:0051393,GO:0071840,GO:…	ko:K22028,ko:K22029	-
gene_CLCF1	59.6669008863737	19.2946289941369	100.03917277861	2.38661278073895	3.01205749713288e-07	8.92450246136981e-05	up	14	24	14	140	80	104	0.303484271810275	0.690802814399879	0.49413297401202	3.54476429572247	2.04332969455861	2.17192840471266	chr2	5142315	5152750	+	CLCF1	-	GO:0000018,GO:0001775,GO:0001932,GO:0001934,GO:0002376,GO:0002520,GO:0002521,GO:0002637,GO:0002639,GO:0002682,GO:0002684,GO:0002694,GO:0002696,GO:0002697,GO:0002699,GO:0002700,GO:0002702,GO:0002703,GO:0002705,GO:0002706,GO:0002708,GO:0002712,GO:0002714,GO:0002791,GO:0002793,GO:0002819,GO:0002821,GO:0002822,GO:0002824,GO:0002828,GO:0002830,GO:0002889,GO:0002891,GO:0003674,GO:0005102,GO:0005125,GO:…	ko:K05421	ko04060,map04060
gene_MAP2K6	678.769076714917	964.313478203581	393.224675226253	-1.29258123162642	3.0670735509519e-07	8.92450246136981e-05	down	1141	720	825	326	359	637	6.38301967627681	5.3482012221595	7.5145353981001	2.13014571561483	2.36632991411548	3.43308047664016	chr12	10891445	11018617	-	MAP2K6	-	GO:0000003,GO:0000165,GO:0000187,GO:0000302,GO:0000303,GO:0000305,GO:0000578,GO:0001932,GO:0001934,GO:0002218,GO:0002221,GO:0002225,GO:0002251,GO:0002253,GO:0002376,GO:0002385,GO:0002682,GO:0002684,GO:0002697,GO:0002699,GO:0002700,GO:0002702,GO:0002753,GO:0002757,GO:0002758,GO:0002759,GO:0002760,GO:0002764,GO:0002784,GO:0002831,GO:0002833,GO:0002920,GO:0002922,GO:0003002,GO:0003006,GO:0003008,GO:…	ko:K04432,ko:K04433	ko04010,ko04013,ko04015,ko04212,ko04218,ko04380,ko04620,ko04624,ko04664,ko04668,ko04714,ko04750,ko04912,ko05014,ko05145,ko05164,ko05167,ko05169,ko05418,map04010,map04013,map04015,map04212,map04218,map04380,map04620,map04624,map04664,map04668,map04714,map04750,map04912,map05014,map05145,map05164,map05167,map05169,map05418
gene_SLC25A42	437.075357905837	213.528477357315	660.622238454358	1.62910949104946	3.71562492230601e-07	0.000103515729218457	up	234	202	158	631	985	512	2.86664118261207	3.28581835621002	3.15153556530599	9.02896587686835	14.2178528588968	6.04270582640826	chr2	58753363	58803356	-	SLC25A42	-	GO:0000295,GO:0003674,GO:0003824,GO:0005215,GO:0005346,GO:0005347,GO:0005575,GO:0005622,GO:0005623,GO:0005737,GO:0005739,GO:0005740,GO:0005743,GO:0006810,GO:0006811,GO:0006812,GO:0006820,GO:0006839,GO:0006855,GO:0006862,GO:0006996,GO:0007005,GO:0007006,GO:0008150,GO:0008324,GO:0008509,GO:0008514,GO:0009987,GO:0015075,GO:0015101,GO:0015215,GO:0015216,GO:0015217,GO:0015228,GO:0015238,GO:0015291,GO:…	ko:K15085	-
gene_GPRC5C	685.280316940152	921.828079214458	448.732554665847	-1.03978658586723	4.11487032206137e-07	0.000112250233327232	down	1075	915	602	461	511	495	34.0593711750355	38.4931949335872	31.0550547872995	17.060048471828	19.0760902285775	15.109057470682	chr12	6698598	6715279	-	GPRC5C	-	GO:0003674,GO:0004888,GO:0004930,GO:0005575,GO:0005622,GO:0005623,GO:0005737,GO:0005886,GO:0005887,GO:0007154,GO:0007165,GO:0007186,GO:0008150,GO:0009987,GO:0012506,GO:0016020,GO:0016021,GO:0023052,GO:0030659,GO:0031090,GO:0031224,GO:0031226,GO:0031410,GO:0031982,GO:0032991,GO:0038023,GO:0043226,GO:0043227,GO:0043229,GO:0043235,GO:0044422,GO:0044424,GO:0044425,GO:0044433,GO:0044444,GO:0044446,GO:…	ko:K04620	-
gene_UCK2	1038.87272906689	353.514044972816	1724.23141316096	2.28551296874077	4.57859886884725e-07	0.000122351374670787	up	364	476	154	2791	1573	1088	5.53813681004118	9.61621030719718	3.81496593612356	49.5990441463782	28.1988453389835	15.947595249114	chr4	84838793	84919231	-	UCK2	-	GO:0003674,GO:0003824,GO:0004849,GO:0005575,GO:0005622,GO:0005623,GO:0005737,GO:0005829,GO:0006139,GO:0006206,GO:0006213,GO:0006220,GO:0006221,GO:0006222,GO:0006464,GO:0006508,GO:0006725,GO:0006753,GO:0006793,GO:0006796,GO:0006807,GO:0006950,GO:0007610,GO:0007631,GO:0008150,GO:0008152,GO:0008655,GO:0009058,GO:0009112,GO:0009116,GO:0009117,GO:0009119,GO:0009123,GO:0009124,GO:0009129,GO:0009130,GO:…	ko:K00876	ko00240,ko00983,ko01100,map00240,map00983,map01100
gene_LOC110255560	129.263597151387	195.016933384663	63.510260918112	-1.62529384177242	5.98013888163266e-07	0.000156607877032196	down	283	146	132	63	84	59	4.93169069081828	3.37829020783285	3.74533762406386	1.28233388513765	1.72476125450865	0.990524950388757	chr9	64863862	64874908	-	LOC110255560	-	-	-	-
gene_TMEM140	4834.8107700905	3178.72923107435	6490.89230910665	1.02989893689287	6.3107381881456e-07	0.000161395640932663	up	3592	2896	2377	6625	8088	6387	120.276733218295	128.759285228048	129.593173452571	259.108913166289	319.099956564231	206.037477895202	chr18	14133371	14148619	-	TMEM140	-	-	-	-
gene_TRPV3	111.555338157126	25.0194211452419	198.09125516901	3.00984311167338	6.60362617718257e-07	0.000161395640932663	up	8	16	38	241	258	133	0.184754197217833	0.490635550096647	1.42887938423457	6.50088589303763	7.02044011233398	2.95910230554084	chr12	49638852	49671671	-	TRPV3	-	GO:0003674,GO:0005215,GO:0005216,GO:0005261,GO:0005262,GO:0005575,GO:0005623,GO:0005886,GO:0005887,GO:0006810,GO:0006811,GO:0006812,GO:0006816,GO:0008150,GO:0008324,GO:0009266,GO:0009628,GO:0010959,GO:0015075,GO:0015085,GO:0015267,GO:0015318,GO:0016020,GO:0016021,GO:0022803,GO:0022838,GO:0022857,GO:0022890,GO:0030001,GO:0031224,GO:0031226,GO:0032879,GO:0032991,GO:0034220,GO:0042634,GO:0042636,GO:…	ko:K04972	ko04750,map04750
gene_UCHL1	467.829717812456	691.618577722736	244.040857902175	-1.50148548880302	6.70651799960007e-07	0.000161395640932663	down	506	636	694	273	231	297	37.7348378447757	62.9772642138753	84.2673019389765	23.7796683008072	20.2975798087126	21.3379372440224	chr8	32353766	32367288	+	UCHL1	ubiquitin carboxyl-terminal esterase L1 (ubiquitin thiolesterase)	GO:0000902,GO:0000904,GO:0001664,GO:0001932,GO:0001933,GO:0002931,GO:0003008,GO:0003674,GO:0003824,GO:0004175,GO:0004197,GO:0004843,GO:0005102,GO:0005488,GO:0005515,GO:0005575,GO:0005622,GO:0005623,GO:0005634,GO:0005654,GO:0005737,GO:0005829,GO:0006464,GO:0006469,GO:0006508,GO:0006511,GO:0006807,GO:0006810,GO:0006928,GO:0006950,GO:0007017,GO:0007018,GO:0007154,GO:0007275,GO:0007399,GO:0007409,GO:…	ko:K05611	ko05012,map05012
gene_CXXC5	783.922880377622	1111.50768130519	456.338079450058	-1.28400655799609	6.75298104822716e-07	0.000161395640932663	down	1539	929	717	403	395	734	49.9766875099629	40.0570779230259	37.910162892183	15.2856907103969	15.1135417399742	22.9630155787295	chr2	141480992	141514327	+	CXXC5	-	GO:0000122,GO:0003674,GO:0003676,GO:0003677,GO:0005488,GO:0005515,GO:0005575,GO:0005622,GO:0005623,GO:0005634,GO:0005654,GO:0005737,GO:0005829,GO:0006355,GO:0006357,GO:0008134,GO:0008150,GO:0009889,GO:0009890,GO:0009892,GO:0010468,GO:0010556,GO:0010558,GO:0010605,GO:0010629,GO:0019219,GO:0019222,GO:0031323,GO:0031324,GO:0031326,GO:0031327,GO:0031974,GO:0031981,GO:0043226,GO:0043227,GO:0043229,GO:…	-	-
gene_NEDD4L	979.749464714257	652.43538271517	1307.06354671334	1.00134285636917	6.77925786718839e-07	0.000161395640932663	up	840	507	496	1505	1281	1485	3.69842756449263	2.96401566259526	3.55571672843919	7.7397245582848	6.64549395839863	6.29895198415781	chr1	162364053	162736515	-	NEDD4L	-	GO:0000122,GO:0000209,GO:0000902,GO:0000904,GO:0001508,GO:0001558,GO:0002009,GO:0002028,GO:0002090,GO:0002092,GO:0002165,GO:0003008,GO:0003012,GO:0003013,GO:0003015,GO:0003073,GO:0003085,GO:0003156,GO:0003254,GO:0003264,GO:0003674,GO:0003824,GO:0004842,GO:0005102,GO:0005112,GO:0005488,GO:0005515,GO:0005575,GO:0005622,GO:0005623,GO:0005634,GO:0005654,GO:0005737,GO:0005829,GO:0005886,GO:0006355,GO:…	ko:K10591,ko:K13305	ko04011,ko04120,ko04144,ko04530,ko04960,ko05169,map04011,map04120,map04144,map04530,map04960,map05169
gene_LOC102160869	124.080238716003	29.533826449358	218.626650982647	2.87972675564435	7.59814310418746e-07	0.00017574808453587	up	33	48	4	296	178	236	1.18867128500058	2.29574566377746	0.234593227467842	12.4534796898071	7.55454200798783	8.18962182282589	chr14	76608619	76700147	-	LOC102160869	-	-	-	-
gene_LOC110255397	323.6070958738	93.9745136969093	553.239678050691	2.55218468694527	8.02977276154132e-07	0.000181279042309693	up	152	96	31	267	1018	527	12.5737898300525	10.5445620231473	4.17534099946946	25.7979409555414	99.2226206838723	41.9988343598069	chr9	8401230	8402164	-	LOC110255397	-	-	-	-
gene_ESRRB	124.929174705146	66.8768128343962	182.981536575895	1.4559483632546	8.54789252440475e-07	0.000189705262228061	up	67	64	53	223	157	219	0.839926946893059	1.06532321166449	1.08180809997208	3.26529745020822	2.31903162375916	2.64493400250105	chr7	99511135	99699478	+	ESRRB	-	GO:0000003,GO:0000082,GO:0000083,GO:0000086,GO:0000117,GO:0000122,GO:0000278,GO:0000793,GO:0000902,GO:0000904,GO:0000976,GO:0000977,GO:0000978,GO:0000980,GO:0000981,GO:0000982,GO:0000987,GO:0000988,GO:0000989,GO:0000993,GO:0001012,GO:0001067,GO:0001076,GO:0001098,GO:0001099,GO:0001158,GO:0001191,GO:0001205,GO:0001228,GO:0001701,GO:0001824,GO:0001825,GO:0001829,GO:0001831,GO:0001832,GO:0001834,GO:…	ko:K08553,ko:K08554,ko:K08703	ko04550,map04550
gene_ASPA	43.9074992474224	16.4163853345408	71.3986131603039	2.12977872311474	9.12870802895262e-07	0.000195952955624763	up	17	13	15	71	92	69	1.33910018660234	1.35969720620932	1.92381388767419	6.53241356598665	8.53871037807352	5.23621237673393	chr12	49612845	49630303	+	ASPA	aspartoacylase	GO:0003674,GO:0003824,GO:0004046,GO:0005488,GO:0005515,GO:0005575,GO:0005622,GO:0005623,GO:0005634,GO:0005737,GO:0005829,GO:0006082,GO:0006083,GO:0006520,GO:0006531,GO:0006533,GO:0006807,GO:0007272,GO:0007275,GO:0007399,GO:0007417,GO:0008150,GO:0008152,GO:0008366,GO:0008652,GO:0009056,GO:0009058,GO:0009063,GO:0009066,GO:0009068,GO:0009987,GO:0010001,GO:0010720,GO:0014003,GO:0014013,GO:0014015,GO:…	ko:K01437	ko00250,ko00340,ko01100,map00250,map00340,map01100
gene_NT5C1A	1859.94385568455	2570.60520360952	1149.28250775957	-1.16182037367361	1.08769575621274e-06	0.000229714326320155	down	2875	2526	1782	1183	1477	1065	23.1906158621193	27.0546850794603	23.4039833290644	11.1457770580477	14.0376766675567	8.27614429216593	chr6	95473259	95497645	-	NT5C1A	-	GO:0003674,GO:0003824,GO:0005575,GO:0005622,GO:0005623,GO:0005737,GO:0005829,GO:0006139,GO:0006163,GO:0006195,GO:0006213,GO:0006725,GO:0006753,GO:0006793,GO:0006796,GO:0006807,GO:0008150,GO:0008152,GO:0008252,GO:0008253,GO:0009056,GO:0009058,GO:0009116,GO:0009117,GO:0009119,GO:0009123,GO:0009125,GO:0009126,GO:0009128,GO:0009164,GO:0009166,GO:0009987,GO:0016311,GO:0016787,GO:0016788,GO:0016791,GO:…	ko:K01081	ko00230,ko00240,ko00760,ko01100,ko01110,map00230,map00240,map00760,map01100,map01110
gene_SSC5D	296.302127903624	395.310355928567	197.293899878681	-1.00187442395647	1.36097869329049e-06	0.000282867539840407	down	457	307	335	202	199	249	4.27835860927691	3.81622579875868	5.10638361959242	2.20883628313698	2.19510028915965	2.24576518056873	chr6	59641220	59672249	+	SSC5D	-	GO:0001817,GO:0001818,GO:0001968,GO:0002237,GO:0002376,GO:0002791,GO:0002792,GO:0003674,GO:0005044,GO:0005488,GO:0005515,GO:0005575,GO:0005576,GO:0005615,GO:0005622,GO:0005623,GO:0006810,GO:0006897,GO:0006898,GO:0006950,GO:0006952,GO:0006955,GO:0008150,GO:0009593,GO:0009595,GO:0009605,GO:0009607,GO:0009617,GO:0010033,GO:0016045,GO:0016192,GO:0031012,GO:0032490,GO:0032493,GO:0032677,GO:0032717,GO:…	-	-
gene_CDKN2C	774.595346197592	1053.03438022119	496.156312173991	-1.08570764054007	1.43430390581746e-06	0.000288935005273444	down	1415	912	680	419	512	724	35.7006782752538	30.5526981571744	27.9342224614887	12.3476759829118	15.2205482096683	17.5979713625531	chr6	161160290	161166681	-	CDKN2C	-	GO:0000079,GO:0000082,GO:0000278,GO:0001558,GO:0001932,GO:0001933,GO:0003674,GO:0004857,GO:0004860,GO:0004861,GO:0005488,GO:0005515,GO:0005575,GO:0005622,GO:0005623,GO:0005634,GO:0005737,GO:0005829,GO:0006469,GO:0007049,GO:0007050,GO:0007346,GO:0008150,GO:0008285,GO:0009892,GO:0009987,GO:0010563,GO:0010564,GO:0010605,GO:0016538,GO:0019207,GO:0019210,GO:0019220,GO:0019222,GO:0019887,GO:0019899,GO:…	ko:K06622	ko01522,ko04110,ko04934,ko05166,ko05202,map01522,map04110,map04934,map05166,map05202
gene_LOC110257572	639.562829502539	186.269968604048	1092.85569040103	2.55234554050975	1.46861421008355e-06	0.000291364158588395	up	220	149	151	2064	959	365	0.360314726099737	0.324026331151804	0.402665040701823	3.94839141020561	1.85062423441451	0.575912107329555	chr18	17977785	18038329	+	LOC110257572	-	-	-	-
gene_MTUS1	1182.02139426758	1655.18178748805	708.861001047107	-1.22328757554597	1.56102593027267e-06	0.00030507572434314	down	2302	1289	1143	689	570	1113	39.2492610435256	29.1819148803943	31.7307284886967	13.7213411222324	11.4509449688369	18.2820689522631	chr17	5331668	5507212	-	MTUS1	-	GO:0002682,GO:0002685,GO:0002688,GO:0005575,GO:0005622,GO:0005623,GO:0005634,GO:0005730,GO:0005737,GO:0005794,GO:0005815,GO:0005819,GO:0005856,GO:0005886,GO:0008150,GO:0009719,GO:0009725,GO:0009987,GO:0010033,GO:0010243,GO:0010758,GO:0012505,GO:0015630,GO:0016020,GO:0030334,GO:0031974,GO:0031981,GO:0032101,GO:0032870,GO:0032879,GO:0040012,GO:0042221,GO:0043226,GO:0043227,GO:0043228,GO:0043229,GO:…	-	-
gene_CACNG6	626.490243915418	852.374454642217	400.606033188619	-1.09033082447499	1.60340638181129e-06	0.000308750046521133	down	1017	865	525	377	485	451	19.3198506997931	21.8189388029371	16.238644105637	8.36518090385721	10.8558756050626	8.25397915713615	chr6	56123598	56151145	-	CACNG6	-	GO:0003674,GO:0005215,GO:0005216,GO:0005244,GO:0005245,GO:0005261,GO:0005262,GO:0005575,GO:0005623,GO:0005886,GO:0005891,GO:0006810,GO:0006811,GO:0006812,GO:0006816,GO:0008150,GO:0008324,GO:0015075,GO:0015085,GO:0015267,GO:0015318,GO:0016020,GO:0016021,GO:0022803,GO:0022832,GO:0022836,GO:0022838,GO:0022839,GO:0022843,GO:0022857,GO:0022890,GO:0030001,GO:0031224,GO:0032991,GO:0034220,GO:0034702,GO:…	ko:K04871	ko04010,ko04260,ko04261,ko04921,ko05410,ko05412,ko05414,map04010,map04260,map04261,map04921,map05410,map05412,map05414
gene_LOC110257607	18.8268914925669	0.726384190040982	36.9273987950929	5.68685614160238	1.83122770953979e-06	0.000347508632300203	up	1	0	1	25	58	38	0.0274111209669791	0	0.0446307765592682	0.800420087092857	1.8732472182282	1.00349313501533	chr18	5119899	5122605	+	LOC110257607	-	-	-	-
gene_MAFB	1282.80690497009	1854.22132177645	711.392488163734	-1.38154056943273	1.93568751918687e-06	0.000362084176803327	down	1686	1971	1412	790	495	1085	36.8713265297772	57.2337919295183	50.2774839817464	20.1794561609276	12.754889421289	22.8594061255203	chr17	43408390	43411782	-	MAFB	-	GO:0000976,GO:0000977,GO:0000978,GO:0000981,GO:0000982,GO:0000987,GO:0001012,GO:0001067,GO:0001077,GO:0001228,GO:0001655,GO:0001775,GO:0001822,GO:0001944,GO:0001945,GO:0001946,GO:0002376,GO:0002520,GO:0002521,GO:0002682,GO:0002683,GO:0002761,GO:0002762,GO:0003002,GO:0003674,GO:0003676,GO:0003677,GO:0003690,GO:0003700,GO:0005488,GO:0005515,GO:0005575,GO:0005622,GO:0005623,GO:0005634,GO:0005654,GO:…	ko:K09036,ko:K09037	-
gene_NMRK2	2202.99090189585	963.649923148719	3442.33188064298	1.83703148160036	2.14186306345631e-06	0.000395007816237985	up	815	1058	745	4239	4726	1959	54.7281014777864	94.3350633350247	81.4548023065381	332.481407712151	373.926976416118	126.73343987609	chr2	74786642	74791317	-	NMRK2	-	GO:0003674,GO:0003824,GO:0005575,GO:0005622,GO:0005623,GO:0005634,GO:0005654,GO:0005737,GO:0005829,GO:0005886,GO:0006139,GO:0006725,GO:0006732,GO:0006733,GO:0006753,GO:0006793,GO:0006796,GO:0006807,GO:0008150,GO:0008152,GO:0009116,GO:0009117,GO:0009987,GO:0016020,GO:0016301,GO:0016310,GO:0016740,GO:0016772,GO:0016773,GO:0019362,GO:0019637,GO:0019674,GO:0031974,GO:0031981,GO:0034641,GO:0043226,GO:…	ko:K10524	ko00760,ko01100,map00760,map01100
gene_VEGFA	7492.82677100289	3116.98527081753	11868.6682711883	1.92894364355251	2.21058311512162e-06	0.000402019101519478	up	3066	3200	2319	16769	14869	5749	71.0724895554637	98.4949717251188	87.526139539654	454.033310844431	406.117258547274	128.38837422418	chr7	38746393	38762282	+	VEGFA	vascular endothelial growth factor A	GO:0000003,GO:0000122,GO:0000902,GO:0000904,GO:0001101,GO:0001501,GO:0001525,GO:0001541,GO:0001558,GO:0001568,GO:0001569,GO:0001570,GO:0001654,GO:0001655,GO:0001666,GO:0001667,GO:0001701,GO:0001754,GO:0001763,GO:0001764,GO:0001822,GO:0001837,GO:0001894,GO:0001932,GO:0001934,GO:0001935,GO:0001936,GO:0001938,GO:0001944,GO:0001945,GO:0001946,GO:0001952,GO:0001954,GO:0001955,GO:0001968,GO:0001974,GO:…	ko:K05448	ko01521,ko04010,ko04014,ko04015,ko04060,ko04066,ko04151,ko04370,ko04510,ko04926,ko04933,ko05165,ko05167,ko05200,ko05205,ko05206,ko05211,ko05212,ko05219,ko05323,ko05418,map01521,map04010,map04014,map04015,map04060,map04066,map04151,map04370,map04510,map04926,map04933,map05165,map05167,map05200,map05205,map05206,map05211,map05212,map05219,map05323,map05418
gene_NFATC3	1008.88761060404	1390.82863964482	626.946581563254	-1.14992497325908	2.26224584653097e-06	0.000405778727595569	down	1931	1291	782	570	631	883	15.5963728646619	13.8452971658086	10.283850059663	5.37733837023362	6.00497220333511	6.87078014774185	chr6	28666458	28806432	+	NFATC3	-	GO:0000122,GO:0000976,GO:0000977,GO:0000978,GO:0000981,GO:0000982,GO:0000987,GO:0001012,GO:0001067,GO:0001077,GO:0001227,GO:0001228,GO:0001525,GO:0001568,GO:0001569,GO:0001666,GO:0001763,GO:0001775,GO:0001944,GO:0001974,GO:0002009,GO:0002376,GO:0002520,GO:0002521,GO:0002682,GO:0002764,GO:0002768,GO:0003008,GO:0003012,GO:0003299,GO:0003300,GO:0003674,GO:0003676,GO:0003677,GO:0003682,GO:0003690,GO:…	ko:K17333	ko04010,ko04022,ko04218,ko04310,ko04360,ko04658,ko04659,ko04660,ko04662,ko04921,ko05161,ko05166,ko05167,map04010,map04022,map04218,map04310,map04360,map04658,map04659,map04660,map04662,map04921,map05161,map05166,map05167
gene_ELL2	843.076488421621	1394.69425122384	291.458725619406	-2.25957609462325	2.42848373038079e-06	0.000423980879541414	down	2865	473	885	408	238	297	35.946644618035	7.88006094250748	18.0794264878519	5.97922737714053	3.51844685404304	3.58999789614513	chr2	102518605	102591416	-	ELL2	-	GO:0005575,GO:0005622,GO:0005623,GO:0005634,GO:0005654,GO:0006139,GO:0006351,GO:0006354,GO:0006355,GO:0006357,GO:0006366,GO:0006368,GO:0006725,GO:0006807,GO:0008023,GO:0008150,GO:0008152,GO:0009058,GO:0009059,GO:0009301,GO:0009889,GO:0009891,GO:0009893,GO:0009987,GO:0010467,GO:0010468,GO:0010556,GO:0010557,GO:0010604,GO:0010628,GO:0016070,GO:0016073,GO:0018130,GO:0019219,GO:0019222,GO:0019438,GO:…	ko:K15183	-
gene_DAPK3	2897.4695486488	1024.33279582592	4770.60630147168	2.21898348438831	2.56682231796675e-06	0.000438773798899165	up	1396	1302	288	4968	7054	3252	25.0570533678826	31.0306067556181	8.41675556314235	104.154332744823	149.18334530334	56.2340198126834	chr2	74758962	74776355	+	DAPK3	-	GO:0000166,GO:0001952,GO:0002376,GO:0003674,GO:0003824,GO:0004672,GO:0004674,GO:0005488,GO:0005515,GO:0005524,GO:0005575,GO:0005622,GO:0005623,GO:0005634,GO:0005654,GO:0005737,GO:0005856,GO:0005884,GO:0006355,GO:0006417,GO:0006464,GO:0006468,GO:0006793,GO:0006796,GO:0006807,GO:0006915,GO:0006937,GO:0006940,GO:0006950,GO:0006952,GO:0006955,GO:0007088,GO:0007154,GO:0007165,GO:0007275,GO:0007346,GO:…	ko:K08803	ko04140,ko05200,ko05219,map04140,map05200,map05219
gene_LOC102157630	196.564106804781	113.331860857336	279.796352752226	1.30767512633724	2.65259229654554e-06	0.000439658778873004	up	104	127	80	283	254	391	1.49409449440303	2.42260802096426	1.8712954446612	4.74878312286685	4.29950788067868	5.41159761219859	chr9	42017643	42027282	+	LOC102157630	-	-	-	-
gene_SUMF2	747.177753637118	1117.69309489364	376.662412380595	-1.56788165388587	2.86932847447253e-06	0.000469637338059292	down	1022	1368	691	271	348	657	18.3796282975472	32.6668026951951	20.2335237258468	5.69254265274899	7.3740381285658	11.3829600296682	chr3	16819761	16843573	-	SUMF2	-	GO:0003674,GO:0005488,GO:0005515,GO:0005575,GO:0005622,GO:0005623,GO:0005737,GO:0005783,GO:0012505,GO:0042802,GO:0042803,GO:0043226,GO:0043227,GO:0043229,GO:0043231,GO:0044424,GO:0044444,GO:0044464,GO:0046983	-	-
gene_LOC110260905	37.7868174763138	8.2493137374804	67.3243212151472	3.07677477675469	3.20499871926797e-06	0.000511783575976766	up	4	6	11	31	102	92	0.0302063523132963	0.0601622744171276	0.135250420680371	0.273433146544153	0.907567155424846	0.669314344105212	chr6	4656195	4668006	+	LOC110260905	-	-	-	-
gene_TMEM51	161.53045832582	257.652984044949	65.4079326066913	-1.9835914896293	3.83564650283729e-06	0.000597904229858946	down	334	295	112	74	91	44	10.1571459380502	11.9119248623426	5.54563006571523	2.62850083616831	3.26067057657349	1.28908606908332	chr6	74433612	74486784	+	TMEM51	transmembrane protein 51	-	-	-
gene_CHKB	513.176365224187	336.878633769406	689.474096678967	1.03557055372027	3.89737585811408e-06	0.000600379288072303	up	335	307	282	573	840	865	14.5963816754552	17.7612481978634	20.0058569730798	29.1612542973738	43.1240952536573	36.3095213981644	chr5	151638	155176	+	CHKB	choline kinase beta	GO:0003674,GO:0003824,GO:0004103,GO:0004305,GO:0005575,GO:0005622,GO:0005623,GO:0005737,GO:0005829,GO:0005938,GO:0006629,GO:0006644,GO:0006646,GO:0006650,GO:0006656,GO:0006657,GO:0006793,GO:0006796,GO:0006807,GO:0007275,GO:0007517,GO:0008150,GO:0008152,GO:0008610,GO:0008654,GO:0009058,GO:0009987,GO:0016301,GO:0016310,GO:0016740,GO:0016772,GO:0016773,GO:0019637,GO:0032501,GO:0032502,GO:0044237,GO:…	ko:K14156	ko00564,ko01100,ko05231,map00564,map01100,map05231
gene_SYNC	492.705446662232	724.772988459853	260.637904864611	-1.47501594346523	4.5088112738735e-06	0.000686492730466274	down	1118	524	463	174	280	425	17.3370384918727	10.7894448768197	11.690194801164	3.15161771019689	5.11601074308453	6.34930300009216	chr6	89006633	89026307	-	SYNC	-	GO:0005575,GO:0005622,GO:0005623,GO:0005737,GO:0005829,GO:0005856,GO:0005882,GO:0005886,GO:0008150,GO:0009987,GO:0016020,GO:0030016,GO:0030017,GO:0030018,GO:0031594,GO:0031674,GO:0042383,GO:0043226,GO:0043228,GO:0043229,GO:0043232,GO:0043292,GO:0044422,GO:0044424,GO:0044430,GO:0044444,GO:0044446,GO:0044449,GO:0044464,GO:0045103,GO:0045111,GO:0045202,GO:0071944,GO:0099080,GO:0099081,GO:0099512,GO:…	ko:K10377	-
gene_CPT1B	4546.28020425955	2700.6535779018	6391.9068306173	1.2431152471029	4.87649871242224e-06	0.000725600842505191	up	2367	3231	1802	5189	7489	8528	61.6482653040254	111.736294414048	76.4161294794602	157.854674693163	229.81942826679	213.980307548325	chr5	155552	163536	+	CPT1B	carnitine palmitoyltransferase 1B	GO:0003674,GO:0003824,GO:0004095,GO:0005575,GO:0005622,GO:0005623,GO:0005737,GO:0005739,GO:0005740,GO:0005741,GO:0006082,GO:0006629,GO:0006631,GO:0006635,GO:0006810,GO:0006811,GO:0006820,GO:0006839,GO:0006853,GO:0006869,GO:0006950,GO:0006979,GO:0008150,GO:0008152,GO:0008374,GO:0009056,GO:0009062,GO:0009605,GO:0009636,GO:0009987,GO:0009991,GO:0010033,GO:0010035,GO:0010038,GO:0010876,GO:0015711,GO:…	ko:K08765,ko:K19523	ko00071,ko01212,ko03320,ko04152,ko04714,ko04920,ko04922,ko04931,map00071,map01212,map03320,map04152,map04714,map04920,map04922,map04931
gene_HABP2	760.74068786399	290.938433654062	1230.54294207392	2.07947931625019	5.19841861955932e-06	0.000764810038252919	up	394	238	198	2322	747	809	9.89693647809723	7.93809371499672	8.09799302806226	68.1267937998045	22.1088151900905	19.5774938213801	chr14	123893990	123929445	+	HABP2	hyaluronan binding protein 2	GO:0003674,GO:0003824,GO:0004175,GO:0004252,GO:0005488,GO:0005539,GO:0005575,GO:0005576,GO:0005615,GO:0006508,GO:0006807,GO:0007155,GO:0008150,GO:0008152,GO:0008233,GO:0008236,GO:0009605,GO:0009607,GO:0009620,GO:0010033,GO:0010243,GO:0016787,GO:0017171,GO:0019538,GO:0022610,GO:0042221,GO:0043170,GO:0043207,GO:0044238,GO:0044421,GO:0046677,GO:0050896,GO:0051704,GO:0051707,GO:0070011,GO:0071704,GO:…	ko:K08648,ko:K09640	-
MSTRG.8810	975.714806293887	1580.39657689505	371.033035692721	-2.08984899306825	5.33308706763902e-06	0.000773660577811005	down	1843	799	1701	143	504	611	164.565715902984	94.7317393160318	247.30106637815	14.9142438572193	53.0255120700205	52.5604713716272	-	-	-	-	-	-	-	-	-
gene_RNF6	601.539549161511	290.952339414702	912.126758908319	1.64929556851961	5.424604715256e-06	0.000773660577811005	up	243	324	223	1212	1072	622	3.69186379672396	6.53610635848191	5.51635118930066	21.507661400668	19.189978520875	9.10403239393184	chr11	4020752	4033040	-	RNF6	-	GO:0000209,GO:0001558,GO:0003674,GO:0003676,GO:0003677,GO:0003824,GO:0004842,GO:0005102,GO:0005488,GO:0005515,GO:0005575,GO:0005622,GO:0005623,GO:0005634,GO:0005635,GO:0005654,GO:0005737,GO:0006355,GO:0006464,GO:0006508,GO:0006511,GO:0006807,GO:0007275,GO:0007399,GO:0008134,GO:0008150,GO:0008152,GO:0008361,GO:0009056,GO:0009057,GO:0009889,GO:0009891,GO:0009893,GO:0009966,GO:0009987,GO:0010468,GO:…	-	-
gene_RSAD2	291.146720712632	71.9098580637466	510.383583361517	2.82798951652688	5.45656193771435e-06	0.000773660577811005	up	85	44	70	248	1190	186	2.18619129251197	1.50264577530899	2.93139890822036	7.45027132878434	36.0625557968987	4.60878227188257	chr3	128880853	128897809	-	RSAD2	radical S-adenosyl methionine domain containing 2	GO:0001503,GO:0001650,GO:0001775,GO:0001817,GO:0001819,GO:0002252,GO:0002376,GO:0002520,GO:0002521,GO:0002682,GO:0002684,GO:0002697,GO:0002699,GO:0002700,GO:0002702,GO:0002703,GO:0002705,GO:0002706,GO:0002708,GO:0002709,GO:0002711,GO:0002718,GO:0002720,GO:0002724,GO:0002726,GO:0002791,GO:0002792,GO:0002819,GO:0002821,GO:0002822,GO:0002824,GO:0002828,GO:0002830,GO:0003674,GO:0005488,GO:0005515,GO:…	ko:K15045	ko05164,map05164
gene_THY1	1900.71034362513	2539.05359989129	1262.36708735897	-1.00770369662903	5.78676162625849e-06	0.000806083582279029	down	2744	1912	2330	1313	1102	1771	76.516356945392	70.7933997309405	105.787351860217	42.7647637996746	36.2069613585611	47.5765286902191	chr9	46607022	46612691	-	THY1	Thy-1 cell surface antigen	GO:0001525,GO:0001568,GO:0001654,GO:0001754,GO:0001775,GO:0001932,GO:0001933,GO:0001934,GO:0001944,GO:0001952,GO:0001954,GO:0002253,GO:0002274,GO:0002376,GO:0002429,GO:0002682,GO:0002683,GO:0002684,GO:0002685,GO:0002687,GO:0002691,GO:0002693,GO:0002694,GO:0002696,GO:0002757,GO:0002764,GO:0002768,GO:0003407,GO:0003674,GO:0005096,GO:0005102,GO:0005178,GO:0005488,GO:0005515,GO:0005543,GO:0005575,GO:…	ko:K06514	ko04670,map04670
gene_SMIM3	211.585120803805	122.953231534256	300.217010073355	1.28434105786703	6.23968237287714e-06	0.000860025273583719	up	141	138	68	327	330	322	2.64203750720286	3.43347315498031	2.07460980452622	7.15679855023878	7.28574744216056	5.81272464851574	chr2	151747750	151763924	+	SMIM3	-	GO:0007275,GO:0007399,GO:0008150,GO:0032501,GO:0032502,GO:0048731,GO:0048856	-	-
gene_STX3	79.0069757383749	22.8891916676702	135.12475980908	2.5535205486447	6.85601736066323e-06	0.000925694654858835	up	25	32	8	215	135	76	0.285787646193238	0.485722391761062	0.148902187208059	2.87073481921724	1.81835015503006	0.836991500997223	chr2	11694788	11739858	-	STX3	-	GO:0000149,GO:0000323,GO:0001505,GO:0003674,GO:0005484,GO:0005488,GO:0005504,GO:0005515,GO:0005575,GO:0005622,GO:0005623,GO:0005737,GO:0005764,GO:0005766,GO:0005773,GO:0005886,GO:0005911,GO:0006810,GO:0006836,GO:0006886,GO:0006887,GO:0006904,GO:0006906,GO:0006996,GO:0007154,GO:0007165,GO:0007166,GO:0007267,GO:0007268,GO:0007269,GO:0007275,GO:0007399,GO:0008021,GO:0008104,GO:0008150,GO:0008284,GO:…	ko:K08486	ko04130,ko04721,map04130,map04721
gene_TGIF1	451.548208780106	207.146898719002	695.94951884121	1.74793188368571	6.85752111816916e-06	0.000925694654858835	up	188	280	106	973	680	578	5.26413510869098	10.4102680728525	4.83262048583756	31.8224192002239	22.4346034445397	15.5919713975093	chr6	103226395	103234591	-	TGIF1	TGFB induced factor homeobox 1	GO:0000003,GO:0000122,GO:0000976,GO:0000977,GO:0000978,GO:0000981,GO:0000982,GO:0000987,GO:0001012,GO:0001067,GO:0001077,GO:0001078,GO:0001227,GO:0001228,GO:0001654,GO:0001838,GO:0001841,GO:0001843,GO:0002009,GO:0003002,GO:0003674,GO:0003676,GO:0003677,GO:0003682,GO:0003690,GO:0003700,GO:0003712,GO:0003714,GO:0005488,GO:0005515,GO:0005575,GO:0005622,GO:0005623,GO:0005634,GO:0005654,GO:0006139,GO:…	ko:K19383	ko04350,map04350
gene_PGM2L1	2870.26348654223	3850.52741412302	1889.99955896145	-1.02669159331765	9.28482927697288e-06	0.00119191720149689	down	5361	2526	3066	1736	1918	2621	46.81059188012	29.286425987992	43.5891221745645	17.7051340885855	19.7327327758022	22.0480080672576	chr9	8686976	8761721	-	PGM2L1	-	GO:0000271,GO:0000272,GO:0003674,GO:0003824,GO:0004614,GO:0005575,GO:0005622,GO:0005623,GO:0005737,GO:0005829,GO:0005975,GO:0005976,GO:0005977,GO:0005978,GO:0005980,GO:0005996,GO:0006006,GO:0006007,GO:0006012,GO:0006073,GO:0006082,GO:0006090,GO:0006091,GO:0006096,GO:0006112,GO:0006139,GO:0006163,GO:0006164,GO:0006165,GO:0006725,GO:0006732,GO:0006733,GO:0006734,GO:0006735,GO:0006753,GO:0006754,GO:…	ko:K01835,ko:K11809,ko:K15779	ko00010,ko00030,ko00052,ko00230,ko00500,ko00520,ko00521,ko01100,ko01110,ko01120,ko01130,map00010,map00030,map00052,map00230,map00500,map00520,map00521,map01100,map01110,map01120,map01130
gene_WNT5B	157.641777905429	241.427766041935	73.8557897689239	-1.70943616607845	9.5359298752043e-06	0.00121226665811578	down	210	182	255	71	109	58	6.62235441398154	7.62077635167381	13.0930538024711	2.61518639148297	4.05004575195325	1.76207800966533	chr5	68627158	68731938	+	WNT5B	-	GO:0000902,GO:0000904,GO:0001101,GO:0001501,GO:0001525,GO:0001558,GO:0001568,GO:0001654,GO:0001664,GO:0001667,GO:0001708,GO:0001944,GO:0001945,GO:0001946,GO:0002009,GO:0002062,GO:0002064,GO:0002088,GO:0002119,GO:0002164,GO:0002376,GO:0002520,GO:0002574,GO:0003002,GO:0003401,GO:0003674,GO:0005102,GO:0005109,GO:0005488,GO:0005515,GO:0005575,GO:0005576,GO:0005615,GO:0005622,GO:0005623,GO:0005737,GO:…	ko:K00444	ko04150,ko04310,ko04360,ko04390,ko04550,ko04916,ko04934,ko05165,ko05166,ko05200,ko05205,ko05217,ko05224,ko05225,ko05226,map04150,map04310,map04360,map04390,map04550,map04916,map04934,map05165,map05166,map05200,map05205,map05217,map05224,map05225,map05226
gene_SREBF1	1514.90714776281	2223.33732118601	806.476974339606	-1.46349354135119	1.03104781734861e-05	0.00128576572574883	down	3448	2168	921	701	992	962	58.2930431920363	48.667994769515	25.3522639978149	13.8426316719801	19.7606601848893	15.6685409196436	chr12	60733967	60750951	+	SREBF1	sterol regulatory element binding transcription factor 1	GO:0000122,GO:0000139,GO:0000902,GO:0000976,GO:0000977,GO:0000978,GO:0000981,GO:0000982,GO:0000987,GO:0001012,GO:0001067,GO:0001077,GO:0001101,GO:0001228,GO:0002027,GO:0002791,GO:0002792,GO:0003062,GO:0003674,GO:0003676,GO:0003677,GO:0003682,GO:0003690,GO:0003700,GO:0004879,GO:0005488,GO:0005515,GO:0005575,GO:0005622,GO:0005623,GO:0005634,GO:0005635,GO:0005654,GO:0005737,GO:0005783,GO:0005789,GO:…	ko:K07197,ko:K09107	ko04152,ko04910,ko04931,ko04932,map04152,map04910,map04931,map04932
gene_SLC20A2	1752.25298719439	734.123826255207	2770.38214813358	1.91536578960224	1.0548807626727e-05	0.00128844352895771	up	961	791	356	4599	2548	1580	9.40491033813841	10.2788010235284	5.67268825164261	52.5709536867419	29.3812996295834	14.8967788947808	chr17	11435435	11549623	-	SLC20A2	-	GO:0003674,GO:0005215,GO:0005315,GO:0005436,GO:0005575,GO:0005623,GO:0005886,GO:0005887,GO:0006810,GO:0006811,GO:0006812,GO:0006814,GO:0006817,GO:0006820,GO:0007154,GO:0007165,GO:0008150,GO:0008324,GO:0008509,GO:0009987,GO:0015075,GO:0015077,GO:0015081,GO:0015103,GO:0015114,GO:0015291,GO:0015293,GO:0015294,GO:0015318,GO:0015319,GO:0015321,GO:0015370,GO:0015672,GO:0015698,GO:0016020,GO:0016021,GO:…	ko:K14640	-
gene_ZNF704	265.676904718753	376.634009731452	154.719799706053	-1.28008346774806	1.1029104367024e-05	0.00132490910625516	down	344	277	393	153	146	214	1.69841340963594	1.81593140853336	3.15925851842132	0.882322943353078	0.849333256947588	1.01789446741232	chr4	55739031	56015492	+	ZNF704	-	GO:0000976,GO:0001067,GO:0001158,GO:0003674,GO:0003676,GO:0003677,GO:0003690,GO:0005488,GO:0005575,GO:0005622,GO:0005623,GO:0005634,GO:0006355,GO:0006357,GO:0008150,GO:0009889,GO:0010468,GO:0010556,GO:0019219,GO:0019222,GO:0031323,GO:0031326,GO:0035326,GO:0043226,GO:0043227,GO:0043229,GO:0043231,GO:0043565,GO:0044212,GO:0044424,GO:0044464,GO:0050789,GO:0050794,GO:0051171,GO:0051252,GO:0060255,GO:…	-	-
gene_P4HA3	194.080661572291	276.565925695413	111.595397449168	-1.30755816939689	1.14345021668333e-05	0.00136112155793196	down	292	280	196	126	79	166	4.03106160030191	5.1325042591738	4.40555169871702	2.03169402155018	1.28500252561269	2.20774385379073	chr9	8627365	8681804	-	P4HA3	-	GO:0003674,GO:0003824,GO:0004656,GO:0005575,GO:0005622,GO:0005623,GO:0005737,GO:0005783,GO:0005788,GO:0006464,GO:0006807,GO:0008150,GO:0008152,GO:0009987,GO:0012505,GO:0016222,GO:0016491,GO:0016705,GO:0016706,GO:0018126,GO:0018193,GO:0018208,GO:0019511,GO:0019538,GO:0019798,GO:0031543,GO:0031545,GO:0031974,GO:0032991,GO:0036211,GO:0043170,GO:0043226,GO:0043227,GO:0043229,GO:0043231,GO:0043233,GO:…	ko:K00472	ko00330,ko01100,map00330,map01100
gene_AR	176.493675779995	266.392887869662	86.5944636903287	-1.61862410122082	1.19274602522965e-05	0.00140545507338439	down	401	213	159	61	73	161	2.8457310336173	2.00707584630889	1.83719074514196	0.505627267488072	0.610397356477874	1.10072635846033	chrX	53609113	53806778	+	AR	androgen receptor	GO:0000003,GO:0000122,GO:0000166,GO:0000228,GO:0000785,GO:0000790,GO:0000902,GO:0000904,GO:0000976,GO:0000977,GO:0000978,GO:0000981,GO:0000982,GO:0000987,GO:0001012,GO:0001067,GO:0001077,GO:0001085,GO:0001228,GO:0001655,GO:0001701,GO:0001763,GO:0001932,GO:0001934,GO:0002009,GO:0002064,GO:0003006,GO:0003008,GO:0003012,GO:0003013,GO:0003073,GO:0003156,GO:0003382,GO:0003674,GO:0003676,GO:0003677,GO:…	ko:K08557	ko04114,ko05200,ko05215,map04114,map05200,map05215
gene_KCNH2	361.423607663362	554.699787342467	168.147427984257	-1.72278282759254	1.2021610525359e-05	0.00140545507338439	down	401	763	340	233	146	164	5.05091897598073	12.7610165202998	6.97288645894063	3.42793931048829	2.16680181949844	1.99009537431668	chr18	6242826	6279154	+	KCNH2	-	GO:0001508,GO:0002027,GO:0003008,GO:0003012,GO:0003013,GO:0003015,GO:0003062,GO:0003064,GO:0003674,GO:0005215,GO:0005216,GO:0005242,GO:0005244,GO:0005249,GO:0005251,GO:0005261,GO:0005267,GO:0005488,GO:0005515,GO:0005575,GO:0005622,GO:0005623,GO:0005634,GO:0005635,GO:0005737,GO:0005886,GO:0005887,GO:0006810,GO:0006811,GO:0006812,GO:0006813,GO:0006928,GO:0006936,GO:0006941,GO:0007275,GO:0007399,GO:…	ko:K04905,ko:K04909,ko:K04910	-
gene_PPP2R3B	1013.82929756597	1392.97083065667	634.687764475258	-1.13281995149939	1.48384889312964e-05	0.00170434363216136	down	1175	1168	1393	606	609	893	23.9196811351699	31.5714890643672	46.1717444223026	14.409248049501	14.6074738840355	17.5135017935343	NW_018084901.1	90843	172647	-	PPP2R3B	-	GO:0000159,GO:0003674,GO:0003682,GO:0003824,GO:0004721,GO:0004722,GO:0004723,GO:0005488,GO:0005575,GO:0005622,GO:0005623,GO:0005634,GO:0005654,GO:0006464,GO:0006470,GO:0006793,GO:0006796,GO:0006807,GO:0007049,GO:0007050,GO:0007154,GO:0007267,GO:0007346,GO:0008150,GO:0008152,GO:0008285,GO:0008287,GO:0009987,GO:0010564,GO:0010921,GO:0010948,GO:0016311,GO:0016787,GO:0016788,GO:0016791,GO:0019208,GO:…	ko:K11583	ko03015,ko04071,ko04151,ko04152,ko04261,ko04728,ko05165,map03015,map04071,map04151,map04152,map04261,map04728,map05165
gene_ERFE	21.6774113281118	38.2554848479024	5.09933780832125	-2.93204649361518	1.55220862128882e-05	0.00176735823366572	down	30	41	32	7	7	2	0.835920816270511	1.51691919172178	1.45178234647768	0.227820656858018	0.229817042861993	0.0536880826232086	chr15	137728507	137738687	+	ERFE	-	GO:0003674,GO:0005102,GO:0005179,GO:0005488,GO:0005515,GO:0005575,GO:0005576,GO:0005615,GO:0006873,GO:0006875,GO:0006879,GO:0008150,GO:0009966,GO:0009987,GO:0010469,GO:0010565,GO:0010646,GO:0019216,GO:0019217,GO:0019222,GO:0019725,GO:0023051,GO:0030003,GO:0030545,GO:0031323,GO:0032368,GO:0032370,GO:0032879,GO:0032890,GO:0032892,GO:0042592,GO:0042802,GO:0042803,GO:0043269,GO:0043270,GO:0044070,GO:…	ko:K21410	-
gene_SP140	340.166323677021	225.024294803693	455.30835255035	1.01692604386638	1.68964813042493e-05	0.00190726315687794	up	256	181	188	468	558	455	5.22721176146086	4.90730902699084	6.25022462395061	11.1616180325355	13.4247013959018	8.95046376329803	chr15	131225305	131292172	+	SP140	-	GO:0000981,GO:0001650,GO:0003674,GO:0003700,GO:0005575,GO:0005622,GO:0005623,GO:0005634,GO:0005635,GO:0005654,GO:0005730,GO:0005737,GO:0005739,GO:0006355,GO:0006357,GO:0006950,GO:0006952,GO:0008150,GO:0009889,GO:0010468,GO:0010556,GO:0012505,GO:0019219,GO:0019222,GO:0031323,GO:0031326,GO:0031967,GO:0031974,GO:0031975,GO:0031981,GO:0043226,GO:0043227,GO:0043228,GO:0043229,GO:0043231,GO:0043232,GO:…	ko:K15413	ko05168,ko05203,map05168,map05203
MSTRG.481	56.2332701217284	13.133138339504	99.3334019039529	2.91294981710002	1.7233753329504e-05	0.0019287074025344	up	14	17	6	95	185	33	1.03778887353304	1.67326450935495	0.724168903971662	8.22537589199739	16.1582011204759	2.35667083558689	-	-	-	-	-	-	-	-	-
gene_SEPT6	539.69010782589	746.158311904579	333.2219037472	-1.16530878429658	1.81186819745372e-05	0.00197971229808039	down	1107	584	467	348	411	323	13.3022685400125	9.31806296677072	9.13697881330422	4.88436947151162	5.81915892870216	3.73925105913119	chrX	98033212	98106082	-	SEPT6	-	GO:0000003,GO:0000166,GO:0000278,GO:0000281,GO:0000910,GO:0001882,GO:0001883,GO:0003006,GO:0003674,GO:0003824,GO:0003924,GO:0005488,GO:0005515,GO:0005525,GO:0005575,GO:0005622,GO:0005623,GO:0005737,GO:0005856,GO:0005886,GO:0005929,GO:0005938,GO:0005940,GO:0007049,GO:0007275,GO:0007276,GO:0007281,GO:0007292,GO:0007295,GO:0007349,GO:0007444,GO:0008021,GO:0008150,GO:0009653,GO:0009888,GO:0009987,GO:…	ko:K16939,ko:K16940	ko05100,map05100
gene_LOC100627270	160.680364387223	222.325617659091	99.0351111153552	-1.16565015303332	1.82928472157797e-05	0.00197971229808039	down	230	181	199	91	126	107	20.3171881252986	21.2299535762913	28.6217701393355	9.38919442829491	13.114345395889	9.10591425639267	chr1	169665110	169676127	-	LOC100627270	-	-	-	-
gene_WIPI1	963.000742633981	553.124944466085	1372.87654080188	1.30977731741589	1.8294271274456e-05	0.00197971229808039	up	765	587	249	1570	1440	1461	30.1137702440707	30.6814939384724	15.9591843630444	72.186257102255	66.7892391514771	55.4061439897635	chr12	11715332	11752009	+	WIPI1	WD repeat domain%2C phosphoinositide interacting 1	GO:0000045,GO:0000139,GO:0000272,GO:0000407,GO:0000421,GO:0000422,GO:0002165,GO:0002252,GO:0002376,GO:0002682,GO:0002697,GO:0002831,GO:0003674,GO:0005102,GO:0005488,GO:0005515,GO:0005543,GO:0005575,GO:0005622,GO:0005623,GO:0005737,GO:0005768,GO:0005773,GO:0005774,GO:0005776,GO:0005794,GO:0005802,GO:0005829,GO:0005856,GO:0005975,GO:0005976,GO:0005977,GO:0005980,GO:0006073,GO:0006091,GO:0006112,GO:…	ko:K17908	ko04136,ko04138,ko04140,map04136,map04138,map04140
gene_IFIT2	173.927006539415	98.5466511692657	249.307361909564	1.34057843884476	1.86440540838807e-05	0.0020010265915929	up	96	108	68	203	345	269	2.01624195525921	3.01182596988637	2.32534809678004	4.9798771206267	8.53750195599908	5.442866816146	chr14	101193421	101204292	+	IFIT2	interferon induced protein with tetratricopeptide repeats 2	GO:0002252,GO:0002376,GO:0005575,GO:0005622,GO:0005623,GO:0005737,GO:0005783,GO:0005829,GO:0006915,GO:0006950,GO:0006952,GO:0006955,GO:0006996,GO:0007005,GO:0007154,GO:0007165,GO:0007166,GO:0008150,GO:0008219,GO:0008637,GO:0009605,GO:0009607,GO:0009615,GO:0009987,GO:0010033,GO:0010941,GO:0010942,GO:0012501,GO:0012505,GO:0016043,GO:0019221,GO:0023052,GO:0032091,GO:0034097,GO:0034340,GO:0035455,GO:…	-	-
gene_TRAFD1	1087.08831064092	514.208877441534	1659.9677438403	1.68993358290346	1.92927975436254e-05	0.00205382025232708	up	611	589	260	2582	1559	1126	16.546483074307	21.1794407214701	11.4642456780818	81.6717574863249	49.7451690320949	29.3769627541662	chr14	39549849	39579781	-	TRAFD1	-	GO:0002682,GO:0002683,GO:0008150,GO:0010033,GO:0031347,GO:0031348,GO:0034097,GO:0042221,GO:0045088,GO:0045824,GO:0048519,GO:0048583,GO:0048585,GO:0050776,GO:0050777,GO:0050789,GO:0050896,GO:0065007,GO:0080134	-	-
gene_ASAP1	597.49532154447	396.614054040679	798.37658904826	1.00915209817847	1.97529361298737e-05	0.00208584633616586	up	453	371	285	937	630	1066	2.1511239421028	2.33924572960473	2.20353391537134	5.19706318619598	3.52491044814629	4.87672705910964	chr4	10103860	10451928	+	ASAP1	-	GO:0000278,GO:0000281,GO:0000910,GO:0001654,GO:0001745,GO:0001786,GO:0002102,GO:0003674,GO:0005096,GO:0005488,GO:0005515,GO:0005543,GO:0005546,GO:0005547,GO:0005575,GO:0005622,GO:0005623,GO:0005737,GO:0005829,GO:0005856,GO:0005886,GO:0006996,GO:0007049,GO:0007275,GO:0007399,GO:0007423,GO:0008047,GO:0008150,GO:0008289,GO:0009653,GO:0009887,GO:0009987,GO:0010324,GO:0010638,GO:0010721,GO:0010975,GO:…	ko:K12488	ko04144,ko04666,map04144,map04666
gene_SRXN1	483.278265091501	166.569477744578	799.987052438424	2.2612975892382	2.0097841697763e-05	0.00210029379625305	up	240	189	58	789	1398	345	6.98644843853548	7.30536171648291	2.74903872281854	26.8270793515092	47.9504508001905	9.6753865415523	chr17	34582377	34589308	+	SRXN1	-	GO:0003674,GO:0003824,GO:0005575,GO:0005622,GO:0005623,GO:0005737,GO:0005829,GO:0006950,GO:0006979,GO:0008150,GO:0008152,GO:0009636,GO:0009987,GO:0016209,GO:0016491,GO:0016667,GO:0032542,GO:0033554,GO:0034599,GO:0042221,GO:0044424,GO:0044444,GO:0044464,GO:0050896,GO:0051716,GO:0055114,GO:0070887,GO:0097237,GO:0098754,GO:0098869,GO:1990748	ko:K12260	-
gene_OPCML	141.62148606263	207.843007753833	75.3999643714268	-1.45851253994188	2.02105558521372e-05	0.00210029379625305	down	280	159	152	51	71	134	2.69195818192944	2.02974792345186	2.37936743277827	0.572705861434457	0.804283081202486	1.24113518913132	chr9	59037711	60141162	-	OPCML	-	GO:0005575,GO:0005576,GO:0005623,GO:0005886,GO:0005887,GO:0005911,GO:0005918,GO:0007043,GO:0007155,GO:0007275,GO:0007399,GO:0008037,GO:0008038,GO:0008150,GO:0009605,GO:0009628,GO:0009629,GO:0009987,GO:0016020,GO:0016021,GO:0016043,GO:0019991,GO:0022008,GO:0022607,GO:0022610,GO:0030054,GO:0030154,GO:0030182,GO:0031224,GO:0031226,GO:0032501,GO:0032502,GO:0034329,GO:0034330,GO:0040011,GO:0042330,GO:…	ko:K06772,ko:K06773,ko:K06774	-
gene_LSMEM1	660.653554494135	885.505733626606	435.801375361664	-1.02111996857756	2.28625258362397e-05	0.00233498869283119	down	946	677	811	349	463	644	32.1405685059071	30.5411784342312	44.8632693911889	13.8496570392008	18.5346212402217	21.0791113627494	chr18	33184167	33190910	-	LSMEM1	-	GO:0005575,GO:0005622,GO:0005623,GO:0005737,GO:0005829,GO:0044424,GO:0044444,GO:0044464	-	-
gene_ANGPTL4	664.418394804599	406.217051379621	922.619738229576	1.18550337083004	2.30039362589907e-05	0.00233498869283119	up	313	452	329	861	1121	1043	12.7751353659145	24.4959513941198	21.8637532981375	41.0464402272755	53.9097219977688	41.0118626729113	chr2	70905767	70912892	-	ANGPTL4	angiopoietin like 4	GO:0001666,GO:0003674,GO:0004857,GO:0005488,GO:0005515,GO:0005575,GO:0005576,GO:0005615,GO:0006950,GO:0007154,GO:0008150,GO:0009267,GO:0009605,GO:0009628,GO:0009893,GO:0009987,GO:0009991,GO:0010941,GO:0016043,GO:0019216,GO:0019222,GO:0022603,GO:0022607,GO:0030234,GO:0031667,GO:0031668,GO:0031669,GO:0033554,GO:0036293,GO:0042592,GO:0042594,GO:0042802,GO:0042981,GO:0043066,GO:0043067,GO:0043069,GO:…	ko:K05466,ko:K08767	ko03320,ko04010,ko04014,ko04015,ko04066,ko04151,ko04979,ko05167,map03320,map04010,map04014,map04015,map04066,map04151,map04979,map05167
gene_LOC110262223	97.3888398796625	30.5583997422372	164.219280017088	2.43676838784348	2.51987470919021e-05	0.00249963935167701	up	11	49	20	96	247	201	0.236448710612322	1.39854050370375	0.699973998528035	2.41027542147155	6.2557808280892	4.16240500711856	chr9	38315896	38377388	-	LOC110262223	-	-	-	-
gene_BCL7A	376.412424103004	213.765147214926	539.059700991083	1.33284119079337	3.00237171798246e-05	0.0028906658290634	up	308	151	154	498	393	927	4.89592685795728	3.18710121293299	3.98577310849927	9.24623062149666	7.36066515364808	14.1960641015141	chr14	30664592	30699421	-	BCL7A	-	GO:0006355,GO:0008150,GO:0009889,GO:0009890,GO:0009892,GO:0010468,GO:0010556,GO:0010558,GO:0010605,GO:0010629,GO:0019219,GO:0019222,GO:0031323,GO:0031324,GO:0031326,GO:0031327,GO:0045892,GO:0045934,GO:0048519,GO:0048523,GO:0050789,GO:0050794,GO:0051171,GO:0051172,GO:0051252,GO:0051253,GO:0060255,GO:0065007,GO:0080090,GO:1902679,GO:1903506,GO:1903507,GO:2000112,GO:2000113,GO:2001141	-	-
gene_CCDC110	96.554518413047	54.0217332455228	139.087303580571	1.36949257825985	3.06285245903741e-05	0.00292613866228907	up	56	42	50	139	178	135	1.4688252561422	1.4627365001622	2.13530420901271	4.25841594104899	5.50100973363554	3.41129977791739	chr15	46494535	46503676	-	CCDC110	-	-	-	-
gene_CREM	2121.86987260634	2993.92366640487	1249.8160788078	-1.26084417704598	3.09146297314854e-05	0.00292613866228907	down	4929	2203	1674	1153	1631	1296	73.1189898183867	43.3930888329735	40.4328603223315	19.9779925122087	28.5079266169465	18.5216801056761	chr10	57829523	57895610	+	CREM	-	GO:0000003,GO:0000122,GO:0000976,GO:0000977,GO:0000978,GO:0000981,GO:0000987,GO:0001012,GO:0001067,GO:0001221,GO:0001223,GO:0001227,GO:0003008,GO:0003674,GO:0003676,GO:0003677,GO:0003690,GO:0003700,GO:0005488,GO:0005515,GO:0005575,GO:0005622,GO:0005623,GO:0005634,GO:0005667,GO:0005737,GO:0005975,GO:0005996,GO:0006006,GO:0006082,GO:0006355,GO:0006357,GO:0006629,GO:0006631,GO:0006643,GO:0006664,GO:…	ko:K05870,ko:K09050,ko:K09052	ko04022,ko04024,ko04151,ko04152,ko04211,ko04261,ko04380,ko04612,ko04668,ko04710,ko04713,ko04714,ko04725,ko04728,ko04911,ko04915,ko04916,ko04918,ko04922,ko04924,ko04925,ko04926,ko04927,ko04931,ko04934,ko04962,ko05016,ko05030,ko05031,ko05034,ko05152,ko05161,ko05165,ko05166,ko05167,ko05203,ko05215,map04022,map04024,map04151,map04152,map04211,map04261,map04380,map04612,map04668,map04710,map04713,map0…
gene_LOC110259333	148.06159051061	214.455916307432	81.6672647137886	-1.39228607965655	3.10625686618437e-05	0.00292613866228907	down	305	162	148	52	104	117	12.6504085296656	8.92183998178468	9.99479921609781	2.51918017081138	5.08251135149043	4.67513962856226	chr2	64728360	64753811	+	LOC110259333	-	-	-	-
gene_EMILIN3	93.4434113418788	142.133157869997	44.7536648137605	-1.65760445521634	3.15909046815821e-05	0.00295465218500454	down	153	131	110	24	45	84	3.0883817687744	3.51111899725124	3.61526287705476	0.565850840242097	1.0702675785546	1.63351395241442	chr17	44006838	44013501	-	EMILIN3	-	GO:0005575,GO:0005576,GO:0005622,GO:0005623,GO:0005737,GO:0031012,GO:0044421,GO:0044424,GO:0044464	-	-
gene_ATP1B4	3518.37461875336	1797.10555814957	5239.64367935715	1.54420139942546	3.33206781313277e-05	0.00309433304575606	up	1475	1713	1645	3436	3957	10608	18.4131576505683	28.394113754152	33.4356523351396	50.1003293130054	58.2026298020781	127.577408275876	chrX	98514286	98535154	+	ATP1B4	ATPase Na+/K+ transporting family member beta 4	GO:0000785,GO:0003674,GO:0005215,GO:0005575,GO:0005622,GO:0005623,GO:0005634,GO:0005635,GO:0005637,GO:0005694,GO:0005886,GO:0005887,GO:0006355,GO:0006357,GO:0006810,GO:0006811,GO:0006812,GO:0008150,GO:0008324,GO:0009889,GO:0009891,GO:0009893,GO:0010468,GO:0010556,GO:0010557,GO:0010604,GO:0010628,GO:0012505,GO:0015075,GO:0015077,GO:0015318,GO:0015672,GO:0016020,GO:0016021,GO:0019219,GO:0019222,GO:…	ko:K01540	ko04022,ko04024,ko04260,ko04261,ko04911,ko04918,ko04919,ko04925,ko04960,ko04961,ko04964,ko04970,ko04971,ko04972,ko04973,ko04974,ko04976,ko04978,map04022,map04024,map04260,map04261,map04911,map04918,map04919,map04925,map04960,map04961,map04964,map04970,map04971,map04972,map04973,map04974,map04976,map04978
gene_IGFBP5	215.966085934407	338.109721346028	93.8224505227866	-1.84484470122327	3.5795802120863e-05	0.00330077628852521	down	303	422	206	63	60	201	23.250441624257	42.9967601782796	25.7373273030646	5.64651259867229	5.42475507585895	14.8589680295484	chr15	118861816	118877787	-	IGFBP5	insulin-like growth factor binding protein 5	GO:0000003,GO:0001503,GO:0001558,GO:0001649,GO:0001942,GO:0001968,GO:0002009,GO:0003674,GO:0005488,GO:0005515,GO:0005520,GO:0005575,GO:0005576,GO:0005615,GO:0005622,GO:0005623,GO:0005737,GO:0005783,GO:0005788,GO:0005975,GO:0005996,GO:0006006,GO:0006109,GO:0006417,GO:0006464,GO:0006807,GO:0007154,GO:0007165,GO:0007275,GO:0007565,GO:0007568,GO:0008150,GO:0008152,GO:0008283,GO:0008284,GO:0008285,GO:…	-	-
gene_KLHL3	109.807641852496	158.790858669029	60.824425035964	-1.37815368113464	3.73431647408846e-05	0.00341282381010229	down	188	116	138	54	48	103	1.16648198327879	0.955680839772457	1.39414170717782	0.391349803465372	0.350914836247553	0.615689041501684	chr2	139632868	139890079	-	KLHL3	-	GO:0000003,GO:0000151,GO:0000209,GO:0001655,GO:0001822,GO:0002009,GO:0003006,GO:0003008,GO:0003014,GO:0003096,GO:0003674,GO:0003779,GO:0005198,GO:0005488,GO:0005515,GO:0005575,GO:0005576,GO:0005622,GO:0005623,GO:0005737,GO:0005829,GO:0006464,GO:0006508,GO:0006511,GO:0006807,GO:0006810,GO:0006811,GO:0006812,GO:0006814,GO:0006996,GO:0007010,GO:0007049,GO:0007275,GO:0007276,GO:0007281,GO:0007292,GO:…	ko:K10443,ko:K10457	-
gene_FAIM2	53.6986345853055	81.8352002514442	25.5620689191667	-1.67445878358819	3.85268067960958e-05	0.00345527402868547	down	112	68	54	16	30	40	1.68265100207584	1.3564995131519	1.32092278920444	0.280767724739144	0.531052658266411	0.578948629380865	chr5	15779329	15813029	-	FAIM2	-	GO:0002931,GO:0005575,GO:0005622,GO:0005623,GO:0005737,GO:0005783,GO:0005794,GO:0006950,GO:0007275,GO:0007399,GO:0007417,GO:0007420,GO:0008150,GO:0009653,GO:0009966,GO:0009968,GO:0009987,GO:0010646,GO:0010648,GO:0010941,GO:0012505,GO:0016020,GO:0021533,GO:0021549,GO:0021575,GO:0021587,GO:0021680,GO:0021681,GO:0021692,GO:0021694,GO:0021695,GO:0021696,GO:0021697,GO:0021702,GO:0021953,GO:0022008,GO:…	-	-
gene_CUNH14orf80	887.293103998614	1338.24285246776	436.343355529467	-1.61606345719312	3.88064652155386e-05	0.00345667928933512	down	986	1323	1258	223	670	558	18.895422984299	33.6646614429764	39.2525605060927	4.9915536177124	15.1284631805193	10.3019138851094	NW_018084979.1	3513954	3524139	+	CUNH14orf80	-	-	-	-
gene_KDR	537.958826028475	344.2050695961	731.712582460851	1.08782571038819	4.03506398578255e-05	0.00356994106958356	up	351	382	223	909	654	823	4.28792697804115	6.19638410211476	4.43560408438334	12.970458299415	9.4136558982674	9.6859921462852	chr8	41809116	41856379	-	KDR	-	GO:0000003,GO:0000165,GO:0000902,GO:0001101,GO:0001525,GO:0001541,GO:0001568,GO:0001570,GO:0001654,GO:0001655,GO:0001666,GO:0001667,GO:0001763,GO:0001894,GO:0001932,GO:0001934,GO:0001936,GO:0001938,GO:0001944,GO:0001945,GO:0001952,GO:0001954,GO:0002009,GO:0002040,GO:0002042,GO:0002053,GO:0002064,GO:0002065,GO:0002066,GO:0002164,GO:0002165,GO:0002376,GO:0002520,GO:0002682,GO:0003006,GO:0003008,GO:…	ko:K05093,ko:K05096,ko:K05097,ko:K05098,ko:K08252	ko01521,ko04010,ko04014,ko04015,ko04060,ko04066,ko04144,ko04151,ko04370,ko04510,ko04550,ko04810,ko05200,ko05202,ko05205,ko05215,ko05224,ko05226,ko05230,ko05323,ko05418,map01521,map04010,map04014,map04015,map04060,map04066,map04144,map04151,map04370,map04510,map04550,map04810,map05200,map05202,map05205,map05215,map05224,map05226,map05230,map05323,map05418
gene_CNKSR2	246.262568072758	153.161435234002	339.363700911514	1.1418616785455	4.38882790267296e-05	0.00383115417050665	up	216	134	91	323	434	350	2.04851883471936	1.68742979142471	1.40519064484668	3.57799646099487	4.84971532192896	3.19785131703486	chrX	17561114	17838034	+	CNKSR2	-	GO:0003674,GO:0005488,GO:0005515,GO:0005575,GO:0005622,GO:0005623,GO:0005737,GO:0005886,GO:0007154,GO:0007165,GO:0008150,GO:0009987,GO:0014069,GO:0016020,GO:0019899,GO:0019900,GO:0019901,GO:0023052,GO:0032279,GO:0035556,GO:0036477,GO:0042802,GO:0042995,GO:0043005,GO:0043025,GO:0043226,GO:0044297,GO:0044424,GO:0044425,GO:0044456,GO:0044459,GO:0044464,GO:0045202,GO:0045211,GO:0050789,GO:0050794,GO:…	ko:K17536	ko04013,map04013
gene_SMAD1	690.557452106162	360.844338326967	1020.27056588536	1.49647999771903	4.47224418510795e-05	0.00387009517645213	up	612	308	153	1347	948	1005	6.03636388781852	4.03375401201185	2.45710133701032	15.5182505689177	11.0172355313064	9.5497953506402	chr8	82907557	82987909	-	SMAD1	SMAD family member 1	GO:0000003,GO:0000165,GO:0000976,GO:0000977,GO:0000978,GO:0000981,GO:0000982,GO:0000987,GO:0001012,GO:0001067,GO:0001077,GO:0001228,GO:0001501,GO:0001503,GO:0001649,GO:0001655,GO:0001657,GO:0001704,GO:0001707,GO:0001710,GO:0001822,GO:0001823,GO:0002051,GO:0002376,GO:0002520,GO:0003002,GO:0003674,GO:0003676,GO:0003677,GO:0003690,GO:0003700,GO:0003723,GO:0005072,GO:0005488,GO:0005515,GO:0005575,GO:…	ko:K04676,ko:K16790,ko:K16791	ko04350,ko04390,ko04391,ko04550,ko05202,map04350,map04390,map04391,map04550,map05202
gene_GALNT17	425.930627437101	609.559784353595	242.301470520608	-1.33198354419138	4.49254976951828e-05	0.00387009517645213	down	648	692	364	206	361	220	12.3257713633768	17.4775237045418	11.2732238967244	4.57675322436949	8.09070954099963	4.03149193612317	chr3	15026350	15450625	+	GALNT17	-	-	ko:K00710	ko00512,ko01100,map00512,map01100
gene_LOC106505263	44.4398750319418	20.9896596079566	67.8900904559271	1.68058184480265	5.52604817680251e-05	0.00443914569491117	up	30	14	16	70	82	69	0.23307058252836	0.144420533939164	0.202392230586852	0.635207213080202	0.75062040446927	0.516439331890206	chr12	60952420	60969051	+	LOC106505263	-	-	-	-
gene_IRS1	2116.40772978054	3288.28854893036	944.526910630732	-1.79924954172545	5.61227689945534e-05	0.0044537668922102	down	4953	1676	2789	509	697	2070	57.8319485096072	25.9841320775358	53.0219454563373	6.94174176215279	9.58898373032745	23.2848720324942	chr15	128245846	128307321	-	IRS1	insulin receptor substrate 1	GO:0000003,GO:0000165,GO:0001784,GO:0002053,GO:0002682,GO:0002684,GO:0002791,GO:0002792,GO:0002793,GO:0003006,GO:0003008,GO:0003674,GO:0003824,GO:0005068,GO:0005080,GO:0005085,GO:0005088,GO:0005102,GO:0005158,GO:0005159,GO:0005488,GO:0005515,GO:0005575,GO:0005622,GO:0005623,GO:0005634,GO:0005737,GO:0005815,GO:0005829,GO:0005856,GO:0005886,GO:0005887,GO:0005899,GO:0005901,GO:0005929,GO:0005938,GO:…	ko:K07187,ko:K16172	ko04022,ko04068,ko04140,ko04150,ko04151,ko04152,ko04211,ko04212,ko04213,ko04722,ko04910,ko04920,ko04923,ko04930,ko04931,ko04932,ko04960,ko05206,map04022,map04068,map04140,map04150,map04151,map04152,map04211,map04212,map04213,map04722,map04910,map04920,map04923,map04930,map04931,map04932,map04960,map05206
gene_PLXDC1	279.490431404017	388.967334487988	170.013528320046	-1.19063564984121	5.95384632522204e-05	0.00466824334026691	down	440	332	310	112	176	287	11.2621034706276	11.28339064024	12.9192165454436	3.34838997840857	5.30786429728979	7.07705786052923	chr12	23073292	23142529	+	PLXDC1	-	GO:0001525,GO:0001568,GO:0001944,GO:0005575,GO:0005576,GO:0005615,GO:0005622,GO:0005623,GO:0005737,GO:0005886,GO:0005911,GO:0005923,GO:0007275,GO:0008150,GO:0009653,GO:0016020,GO:0030054,GO:0030425,GO:0032501,GO:0032502,GO:0032991,GO:0035239,GO:0035295,GO:0036477,GO:0042995,GO:0043005,GO:0043025,GO:0043235,GO:0043296,GO:0044297,GO:0044421,GO:0044424,GO:0044463,GO:0044464,GO:0048514,GO:0048646,GO:…	-	-
gene_TANC2	157.904040926246	220.931996519475	94.8760853330157	-1.22562591795817	6.19424781611699e-05	0.00474312753825941	down	325	188	127	114	92	103	0.882838590889002	0.67809493571208	0.561706327519924	0.36170455123251	0.294459846835015	0.269549906549957	chr12	15448584	15813831	-	TANC2	-	GO:0000003,GO:0000768,GO:0001655,GO:0001667,GO:0001701,GO:0002064,GO:0002065,GO:0002066,GO:0003006,GO:0003674,GO:0005198,GO:0005488,GO:0005515,GO:0005575,GO:0005622,GO:0005623,GO:0005737,GO:0005912,GO:0006928,GO:0006949,GO:0006996,GO:0007010,GO:0007275,GO:0007276,GO:0007281,GO:0007292,GO:0007297,GO:0007298,GO:0007520,GO:0008150,GO:0008307,GO:0009653,GO:0009790,GO:0009792,GO:0009888,GO:0009986,GO:…	-	-
gene_SRPK2	511.098937594967	273.830743863383	748.367131326552	1.44889117407332	6.3523633113116e-05	0.00480796793053839	up	319	357	105	803	687	979	3.11780920995499	4.63299436922425	1.67092054469489	9.16696497437077	7.91144651121861	9.2181879202494	chr9	105009550	105264689	-	SRPK2	-	GO:0000003,GO:0000166,GO:0000212,GO:0000226,GO:0000245,GO:0000280,GO:0000287,GO:0000375,GO:0000377,GO:0000398,GO:0001525,GO:0001568,GO:0001944,GO:0002376,GO:0003006,GO:0003674,GO:0003824,GO:0004672,GO:0004674,GO:0005488,GO:0005515,GO:0005524,GO:0005575,GO:0005622,GO:0005623,GO:0005634,GO:0005654,GO:0005730,GO:0005737,GO:0005829,GO:0006139,GO:0006396,GO:0006397,GO:0006464,GO:0006468,GO:0006725,GO:…	ko:K08831,ko:K08832,ko:K15409	ko05168,map05168
gene_GRID2IP	194.480924028265	281.432876317247	107.528971739283	-1.38871628674619	6.45630150888051e-05	0.00485855241133801	down	358	146	280	104	134	113	4.91476073928311	2.66138014892734	6.25871293262958	1.66764600391547	2.16752671359744	1.49452027149799	chr3	4667282	4699821	+	GRID2IP	-	GO:0005575,GO:0005623,GO:0005886,GO:0006996,GO:0007010,GO:0007154,GO:0007165,GO:0007166,GO:0007186,GO:0007215,GO:0007216,GO:0008150,GO:0009987,GO:0010646,GO:0010648,GO:0016020,GO:0016043,GO:0023051,GO:0023052,GO:0023057,GO:0030029,GO:0030036,GO:0030425,GO:0036477,GO:0042995,GO:0043005,GO:0043197,GO:0044309,GO:0044425,GO:0044456,GO:0044459,GO:0044463,GO:0044464,GO:0045202,GO:0045211,GO:0048167,GO:…	-	-
gene_EPB41	699.328872639351	940.373064924151	458.284680354551	-1.03860007526499	6.96755140675273e-05	0.00518369989318297	down	1385	841	504	490	476	536	6.89914323803658	5.562577667198	4.08774289215583	2.85096996810574	2.79378285376082	2.57225601227592	chr6	85842538	86029522	+	EPB41	-	GO:0003674,GO:0005198,GO:0005200,GO:0005575,GO:0005622,GO:0005623,GO:0005737,GO:0005856,GO:0005886,GO:0005938,GO:0006996,GO:0007010,GO:0008150,GO:0009987,GO:0016020,GO:0016043,GO:0030029,GO:0030036,GO:0031032,GO:0032879,GO:0032880,GO:0043226,GO:0043228,GO:0043229,GO:0043232,GO:0044424,GO:0044444,GO:0044448,GO:0044464,GO:0048518,GO:0050789,GO:0060341,GO:0065007,GO:0071840,GO:0071944,GO:0099568,GO:…	ko:K06107	-
gene_FAM46C	372.021707303108	545.2615123191	198.781902287115	-1.45828509006399	7.41226387613534e-05	0.0054221331393361	down	949	308	352	266	169	210	11.3521856086207	4.89213790623328	6.85588590607294	3.7166022166839	2.38199190918936	2.42011820452821	chr4	103131819	103154074	-	FAM46C	family with sequence similarity 46 member C	GO:0003674,GO:0003824,GO:0004652,GO:0005575,GO:0005622,GO:0005623,GO:0005634,GO:0005737,GO:0008150,GO:0009892,GO:0009893,GO:0009894,GO:0009895,GO:0010468,GO:0010604,GO:0010605,GO:0010608,GO:0010628,GO:0016740,GO:0016772,GO:0016779,GO:0019219,GO:0019222,GO:0031323,GO:0031324,GO:0031329,GO:0031330,GO:0043226,GO:0043227,GO:0043229,GO:0043231,GO:0043487,GO:0043488,GO:0043489,GO:0044424,GO:0044464,GO:…	-	-
gene_MYO19	341.145680157126	143.132300540801	539.159059773451	1.91266318254191	7.48241801754698e-05	0.00544304341787556	up	133	196	69	612	826	270	1.56897508630563	3.07011880367908	1.32532119842127	8.43270684620249	11.4811333301583	3.0685427891028	chr12	38020102	38073968	-	MYO19	-	GO:0000146,GO:0003674,GO:0003774,GO:0003779,GO:0003824,GO:0005488,GO:0005515,GO:0005575,GO:0005622,GO:0005623,GO:0005737,GO:0005739,GO:0005740,GO:0005741,GO:0005829,GO:0006810,GO:0006928,GO:0008092,GO:0008150,GO:0009987,GO:0010564,GO:0010821,GO:0016020,GO:0016462,GO:0016787,GO:0016817,GO:0016818,GO:0016887,GO:0017022,GO:0017111,GO:0019867,GO:0022603,GO:0030029,GO:0030048,GO:0030705,GO:0031090,GO:…	-	-
gene_PML	333.907661791957	195.052145971025	472.76317761289	1.2755360153236	8.19668337328637e-05	0.00586775750490209	up	246	165	140	407	727	396	2.90663511091921	2.58865429643697	2.69333944274386	5.61695560849979	10.1211561600969	4.50769587214486	chr7	59405044	59450155	-	PML	-	GO:0000075,GO:0000077,GO:0000228,GO:0000278,GO:0000781,GO:0000784,GO:0001558,GO:0001666,GO:0001667,GO:0001763,GO:0001817,GO:0001818,GO:0001932,GO:0002009,GO:0002230,GO:0002376,GO:0002520,GO:0002682,GO:0002697,GO:0002791,GO:0002792,GO:0002831,GO:0003674,GO:0003712,GO:0003713,GO:0005488,GO:0005515,GO:0005575,GO:0005622,GO:0005623,GO:0005634,GO:0005635,GO:0005654,GO:0005694,GO:0005730,GO:0005737,GO:…	ko:K10054	ko04120,ko04144,ko05164,ko05168,ko05200,ko05202,ko05221,map04120,map04144,map05164,map05168,map05200,map05202,map05221
gene_FAM13A	847.24489215301	461.818965893014	1232.67081841301	1.41552255740536	8.24551230259649e-05	0.00586775750490209	up	556	493	260	1105	1955	907	5.28723040861623	6.2249385418512	4.02563541688377	12.2734567690129	21.9048615908095	8.30930585487783	chr8	130021581	130327731	+	FAM13A	-	GO:0003674,GO:0005096,GO:0005575,GO:0005622,GO:0005623,GO:0005737,GO:0005829,GO:0008047,GO:0008150,GO:0009966,GO:0010646,GO:0023051,GO:0030234,GO:0030695,GO:0043085,GO:0043087,GO:0043547,GO:0044093,GO:0044424,GO:0044444,GO:0044464,GO:0048583,GO:0050789,GO:0050790,GO:0050794,GO:0051056,GO:0051336,GO:0051345,GO:0060589,GO:0065007,GO:0065009,GO:0098772,GO:1902531	-	-
gene_ZDHHC9	614.217237229284	358.746658875571	869.687815582996	1.27783751180669	8.66266697304977e-05	0.00608094862169455	up	414	232	345	1232	780	785	4.34260509548367	3.23126580798383	5.89218994774512	15.0942618068237	9.64017473262975	7.93274814532794	chrX	106397139	106436103	-	ZDHHC9	-	GO:0000139,GO:0002178,GO:0003674,GO:0003824,GO:0005575,GO:0005622,GO:0005623,GO:0005737,GO:0005783,GO:0005794,GO:0005829,GO:0006464,GO:0006497,GO:0006807,GO:0008150,GO:0008152,GO:0009058,GO:0009059,GO:0009987,GO:0012505,GO:0016020,GO:0016409,GO:0016417,GO:0016740,GO:0016746,GO:0016747,GO:0018193,GO:0018198,GO:0018230,GO:0018231,GO:0018345,GO:0019538,GO:0019706,GO:0019707,GO:0031090,GO:0031224,GO:…	ko:K16675	ko04391,map04391
gene_MYH10	3185.32445840608	1384.317790158	4986.33112665416	1.84867024247631	8.68441570380999e-05	0.00608094862169455	up	1284	2098	493	7829	4183	3885	11.9948691078401	26.0237978654333	7.49868405992042	85.4255840313629	46.0424749599259	34.9643553594029	chr12	53647579	53781552	-	MYH10	-	GO:0000003,GO:0000146,GO:0000166,GO:0000278,GO:0000281,GO:0000902,GO:0000904,GO:0000910,GO:0001568,GO:0001654,GO:0001655,GO:0001667,GO:0001700,GO:0001701,GO:0001725,GO:0001736,GO:0001738,GO:0001745,GO:0001764,GO:0001778,GO:0001894,GO:0001944,GO:0002009,GO:0002064,GO:0002065,GO:0002066,GO:0002165,GO:0002791,GO:0002793,GO:0003002,GO:0003006,GO:0003008,GO:0003012,GO:0003205,GO:0003279,GO:0003674,GO:…	ko:K10352,ko:K17751,ko:K18669	ko04111,ko04260,ko04261,ko04530,ko05416,map04111,map04260,map04261,map04530,map05416
gene_DHX58	69.6696773053123	22.854956910556	116.484397700069	2.33317421910113	8.89264155156972e-05	0.0061774799146852	up	41	14	13	95	218	58	1.12054441354037	0.508051756778254	0.578490481730094	3.03263398448964	7.02007930338564	1.52713427504329	chr12	20647698	20656691	+	DHX58	DExH-box helicase 58	GO:0001817,GO:0001818,GO:0001819,GO:0002682,GO:0002683,GO:0002684,GO:0002697,GO:0002698,GO:0002699,GO:0002831,GO:0002832,GO:0002833,GO:0003674,GO:0003676,GO:0003723,GO:0003725,GO:0003727,GO:0005488,GO:0005575,GO:0005622,GO:0005623,GO:0005737,GO:0008150,GO:0008270,GO:0009605,GO:0009607,GO:0009615,GO:0009617,GO:0009966,GO:0009967,GO:0009968,GO:0010646,GO:0010647,GO:0010648,GO:0023051,GO:0023056,GO:…	ko:K12649	ko04622,map04622
gene_MYO15A	100.139645020638	173.274251431073	27.0050386102036	-2.67266448647401	8.9638092545455e-05	0.0061774799146852	down	131	286	61	7	23	65	0.795975227968162	2.30743243543088	0.60348396993959	0.0496795290872012	0.164663142322004	0.380492084083863	chr12	60533502	60582645	-	MYO15A	-	GO:0003008,GO:0005575,GO:0005623,GO:0007275,GO:0007423,GO:0007600,GO:0007605,GO:0007610,GO:0007626,GO:0008150,GO:0009653,GO:0009790,GO:0009887,GO:0032420,GO:0032421,GO:0032501,GO:0032502,GO:0042471,GO:0042472,GO:0042995,GO:0043005,GO:0043226,GO:0043583,GO:0044422,GO:0044464,GO:0048513,GO:0048562,GO:0048568,GO:0048598,GO:0048731,GO:0048839,GO:0048856,GO:0050877,GO:0050954,GO:0090596,GO:0097458,GO:…	ko:K10361	-
gene_SPSB1	306.358645378858	94.736291892671	517.980998865045	2.44921989700246	9.05841334635991e-05	0.00618265692453843	up	101	131	36	1014	432	155	1.82567414134442	3.14418354053484	1.05952702490957	21.4087356513618	9.2008074884678	2.6992157641862	chr6	69720538	69789566	+	SPSB1	-	GO:0000003,GO:0000151,GO:0000209,GO:0000578,GO:0002009,GO:0002064,GO:0002065,GO:0002066,GO:0002165,GO:0003002,GO:0003006,GO:0003674,GO:0003824,GO:0004842,GO:0005488,GO:0005515,GO:0005575,GO:0005622,GO:0005623,GO:0005634,GO:0005654,GO:0005737,GO:0005829,GO:0005938,GO:0006464,GO:0006807,GO:0006928,GO:0007028,GO:0007275,GO:0007276,GO:0007280,GO:0007281,GO:0007292,GO:0007304,GO:0007306,GO:0007308,GO:…	ko:K10343	-
gene_ADAMTSL1	155.647696342878	231.636517634303	79.6588750514528	-1.53679253569437	9.19058963629527e-05	0.00620317426276548	down	218	294	130	48	96	124	1.58510682721798	2.83846848728193	1.53905111013935	0.407656577899059	0.822457722035175	0.868615832394657	chr1	203936654	204944236	-	ADAMTSL1	-	GO:0000902,GO:0000904,GO:0003674,GO:0005102,GO:0005488,GO:0005515,GO:0005575,GO:0005576,GO:0005615,GO:0005622,GO:0005623,GO:0005737,GO:0005783,GO:0005788,GO:0006928,GO:0006935,GO:0007275,GO:0007399,GO:0007409,GO:0007411,GO:0007417,GO:0007419,GO:0008150,GO:0009605,GO:0009653,GO:0009987,GO:0012505,GO:0016043,GO:0022008,GO:0030030,GO:0030154,GO:0030182,GO:0031175,GO:0031974,GO:0032501,GO:0032502,GO:…	-	-
gene_VCAM1	396.625082491639	249.560965720597	543.68919926268	1.12746949814532	9.27042653460191e-05	0.00622497256636294	up	209	203	256	633	484	667	6.24072355398026	8.04858250904142	12.4461855570867	22.077177179176	17.0284189714562	19.1875049909614	chr4	117496914	117511211	-	VCAM1	vascular cell adhesion molecule 1	GO:0000003,GO:0001666,GO:0001678,GO:0001701,GO:0001775,GO:0001890,GO:0001892,GO:0002102,GO:0002237,GO:0002376,GO:0002520,GO:0002521,GO:0002526,GO:0002544,GO:0002682,GO:0002684,GO:0002694,GO:0002696,GO:0003006,GO:0003674,GO:0003824,GO:0005102,GO:0005178,GO:0005488,GO:0005515,GO:0005575,GO:0005576,GO:0005615,GO:0005622,GO:0005623,GO:0005737,GO:0005768,GO:0005769,GO:0005783,GO:0005794,GO:0005856,GO:…	ko:K06527	ko04064,ko04514,ko04668,ko04670,ko04933,ko05143,ko05144,ko05166,ko05418,map04064,map04514,map04668,map04670,map04933,map05143,map05144,map05166,map05418
gene_HERC6	558.955799667678	304.591167300502	813.320432034855	1.41490596318533	9.31894964584546e-05	0.00622562891136227	up	485	176	223	667	1243	732	7.17176637344399	3.4556660516273	5.36904328587971	11.5202367176737	21.6568770122094	10.427963179229	chr8	130594941	130665591	-	HERC6	-	GO:0000209,GO:0002244,GO:0002376,GO:0002520,GO:0003674,GO:0003824,GO:0004842,GO:0005488,GO:0005515,GO:0005575,GO:0005622,GO:0005623,GO:0005634,GO:0005737,GO:0005829,GO:0006464,GO:0006807,GO:0007275,GO:0008150,GO:0008152,GO:0009605,GO:0009607,GO:0009617,GO:0009987,GO:0016567,GO:0016740,GO:0019538,GO:0019787,GO:0030097,GO:0030154,GO:0030332,GO:0032446,GO:0032501,GO:0032502,GO:0036211,GO:0043170,GO:…	ko:K22372	-
gene_SMPDL3A	899.413909807105	416.336745269558	1382.49107434465	1.73074286892674	9.46586736285772e-05	0.00625315234705175	up	471	507	200	1561	2111	711	8.99590656358698	12.8578007623469	6.21958878486172	34.8239560500584	47.5064489587674	13.0827078278256	chr1	39848641	39869184	-	SMPDL3A	-	GO:0003674,GO:0003824,GO:0005488,GO:0005575,GO:0005576,GO:0005615,GO:0006139,GO:0006725,GO:0006753,GO:0006793,GO:0006796,GO:0006807,GO:0008081,GO:0008150,GO:0008152,GO:0008270,GO:0009056,GO:0009058,GO:0009141,GO:0009143,GO:0009987,GO:0016787,GO:0016788,GO:0018130,GO:0019438,GO:0019439,GO:0019637,GO:0034404,GO:0034641,GO:0034654,GO:0034655,GO:0042578,GO:0043167,GO:0043169,GO:0044237,GO:0044238,GO:…	ko:K01128	-
gene_PATJ	565.068976563109	767.597637619911	362.540315506308	-1.0831969268318	9.50875675963624e-05	0.00625315234705175	down	1084	636	486	436	270	490	9.4429284376675	7.35646605926343	6.89320719686856	4.43624047255937	2.77128688807235	4.11223106201845	chr6	150248714	150605565	-	PATJ	-	GO:0003674,GO:0005488,GO:0005515,GO:0005575,GO:0005622,GO:0005623,GO:0005737,GO:0005813,GO:0005815,GO:0005829,GO:0005856,GO:0005886,GO:0005911,GO:0005923,GO:0007043,GO:0007154,GO:0007165,GO:0008150,GO:0009987,GO:0015630,GO:0016020,GO:0016043,GO:0022607,GO:0023052,GO:0030054,GO:0030424,GO:0032794,GO:0032991,GO:0034329,GO:0034330,GO:0035556,GO:0042995,GO:0043005,GO:0043226,GO:0043228,GO:0043229,GO:…	ko:K06092,ko:K06095	ko04390,ko04391,ko04530,ko05165,map04390,map04391,map04530,map05165
gene_KY	1886.91338462918	2567.22643725706	1206.60033200129	-1.0897606490116	9.59892791933253e-05	0.00625315234705175	down	3042	2251	1903	1714	1084	1081	38.2126618181914	37.5455335043026	38.9219433915222	25.1483834044575	16.0441853271753	13.0821097436667	chr13	75726031	75774981	-	KY	-	GO:0005575,GO:0005622,GO:0005623,GO:0005737,GO:0005856,GO:0007275,GO:0007517,GO:0007528,GO:0008150,GO:0009987,GO:0016043,GO:0030016,GO:0030017,GO:0030018,GO:0031674,GO:0032501,GO:0032502,GO:0043226,GO:0043228,GO:0043229,GO:0043232,GO:0043292,GO:0044422,GO:0044424,GO:0044444,GO:0044449,GO:0044464,GO:0048513,GO:0048731,GO:0048856,GO:0050808,GO:0061061,GO:0071840,GO:0099080,GO:0099081,GO:0099512	-	-
gene_NRAP	39420.6989694442	16689.5512151764	62151.8467237121	1.89683959653571	9.65324508850719e-05	0.00625740550440164	up	19513	17881	9723	122343	39188	32780	211.991473159793	257.94128270147	171.989637568809	1552.47511738829	501.634912029378	343.089407961883	chr14	123928562	124018462	-	NRAP	nebulin related anchoring protein	GO:0003674,GO:0003779,GO:0005488,GO:0005515,GO:0005575,GO:0005622,GO:0005623,GO:0005737,GO:0005911,GO:0005912,GO:0005913,GO:0005916,GO:0005924,GO:0005927,GO:0006996,GO:0007010,GO:0008092,GO:0008150,GO:0009987,GO:0014704,GO:0016043,GO:0017166,GO:0030016,GO:0030029,GO:0030036,GO:0030054,GO:0030055,GO:0042805,GO:0043226,GO:0043228,GO:0043229,GO:0043232,GO:0043292,GO:0044291,GO:0044424,GO:0044444,GO:…	-	-
gene_LOC110257462	50.154885474793	19.7983059845716	80.5114649650145	1.99921918855769	0.000101401859049723	0.00654066966698063	up	37	9	13	108	80	71	7.54250127728476	2.43607627097265	4.31483971949782	25.7151225255076	19.2151580892147	13.9436357772224	chr17	11436763	11437692	+	LOC110257462	-	-	-	-
gene_FBXO40	5046.45027003111	6822.34562006718	3270.55491999505	-1.06060398193796	0.000102804350528589	0.00656643983327484	down	8137	6477	4592	2999	2415	5616	106.75051212369	112.827314682161	98.0878415442277	45.9550550926827	37.3304386269118	70.9801255629239	chr13	138881528	138905410	-	FBXO40	-	GO:0000209,GO:0003674,GO:0003824,GO:0004842,GO:0005575,GO:0005622,GO:0005623,GO:0005737,GO:0005829,GO:0006464,GO:0006807,GO:0008150,GO:0008152,GO:0009987,GO:0016567,GO:0016740,GO:0019538,GO:0019787,GO:0030154,GO:0032446,GO:0032502,GO:0036211,GO:0042692,GO:0043170,GO:0043412,GO:0043687,GO:0044237,GO:0044238,GO:0044260,GO:0044267,GO:0044424,GO:0044444,GO:0044464,GO:0048856,GO:0048869,GO:0061061,GO:…	ko:K10315	-
gene_PLCD1	1359.73105846868	723.241727176705	1996.22038976065	1.46565373304799	0.000107581726285091	0.00683822875716979	up	388	940	580	2369	1962	2173	10.884816230455	35.014822805125	26.4926264819072	77.6257144707191	64.8527931108613	58.7290688142984	chr13	22851581	22872950	-	PLCD1	phospholipase C delta 1	GO:0000003,GO:0001101,GO:0001525,GO:0001568,GO:0001701,GO:0001786,GO:0001890,GO:0001892,GO:0001944,GO:0003006,GO:0003674,GO:0003824,GO:0004435,GO:0004620,GO:0004629,GO:0005488,GO:0005509,GO:0005515,GO:0005543,GO:0005544,GO:0005546,GO:0005575,GO:0005622,GO:0005623,GO:0005634,GO:0005737,GO:0005739,GO:0005740,GO:0005829,GO:0005886,GO:0006066,GO:0006109,GO:0006629,GO:0006644,GO:0006793,GO:0006796,GO:…	ko:K05857	ko00562,ko01100,ko04020,ko04070,ko04919,ko04933,map00562,map01100,map04020,map04070,map04919,map04933
gene_LRRC17	62.9291563486766	95.4166950903601	30.4416176069931	-1.63578474493748	0.000111922154839633	0.00701521655936256	down	107	73	84	23	22	59	1.02871259095161	0.931896845358401	1.3149135812722	0.258279113980245	0.249214475865559	0.546469971333937	chr9	103062653	103099886	+	LRRC17	-	GO:0001501,GO:0002376,GO:0002520,GO:0002682,GO:0002683,GO:0002761,GO:0002762,GO:0005575,GO:0005576,GO:0005615,GO:0007275,GO:0008150,GO:0009888,GO:0032501,GO:0032502,GO:0044421,GO:0045595,GO:0045596,GO:0045637,GO:0045638,GO:0045670,GO:0045671,GO:0048513,GO:0048519,GO:0048523,GO:0048534,GO:0048539,GO:0048731,GO:0048856,GO:0050789,GO:0050793,GO:0050794,GO:0051093,GO:0051239,GO:0051241,GO:0060348,GO:…	-	-
gene_ZNF142	680.677412217986	991.586600183153	369.768224252818	-1.4231614108607	0.000111973442867479	0.00701521655936256	down	836	1440	463	372	399	444	9.12112808801116	20.8612089430153	8.22490547324949	4.74063360907429	5.12926904176809	4.6669082213916	chr15	120688836	120707743	-	ZNF142	-	GO:0000981,GO:0003674,GO:0003700,GO:0006355,GO:0006357,GO:0008150,GO:0009889,GO:0010468,GO:0010556,GO:0019219,GO:0019222,GO:0031323,GO:0031326,GO:0050789,GO:0050794,GO:0051171,GO:0051252,GO:0060255,GO:0065007,GO:0080090,GO:0140110,GO:1903506,GO:2000112,GO:2001141	ko:K09228	-
gene_AMZ1	39.6109711029355	13.4286064339569	65.7933357719141	2.26259811372696	0.000113184849974204	0.00703149386169409	up	22	14	4	101	57	52	1.09047554981127	0.921416512794228	0.322820339735308	5.84744034072936	3.32895875112747	2.48313658294303	chr3	1964095	1993168	+	AMZ1	archaelysin family metallopeptidase 1	GO:0003674,GO:0003824,GO:0006508,GO:0006807,GO:0008150,GO:0008152,GO:0008233,GO:0016787,GO:0019538,GO:0043170,GO:0044238,GO:0071704,GO:0140096,GO:1901564	ko:K06974	-
gene_ZNF648	66.2191757833137	118.664781189309	13.773570377318	-3.10429333522645	0.000113879343412301	0.00703149386169409	down	36	27	224	17	12	16	0.547278951131745	0.545010302786752	5.54449389893267	0.301860536676306	0.214945222632887	0.234331266585707	chr9	123505789	123706692	-	ZNF648	-	-	-	-
gene_UCP3	11128.8791856739	6721.93997933853	15535.8183920092	1.20866431299321	0.000113955701765312	0.00703149386169409	up	6289	8098	4174	11927	22622	16335	208.42151725499	356.347268811002	225.22731027117	461.682434931556	883.348880588956	521.535781902244	chr9	8378023	8389452	-	UCP3	uncoupling protein 3	GO:0000302,GO:0000303,GO:0000305,GO:0001666,GO:0003674,GO:0005215,GO:0005575,GO:0005622,GO:0005623,GO:0005737,GO:0005739,GO:0005740,GO:0005743,GO:0006082,GO:0006629,GO:0006631,GO:0006810,GO:0006811,GO:0006812,GO:0006839,GO:0006950,GO:0006979,GO:0007568,GO:0007584,GO:0007585,GO:0008150,GO:0008152,GO:0008324,GO:0009266,GO:0009409,GO:0009605,GO:0009628,GO:0009719,GO:0009725,GO:0009987,GO:0009991,GO:…	ko:K15103	-
gene_PRKAG2	890.81248658771	434.197970885932	1347.42700228949	1.63330665763227	0.000114381258022059	0.00703149386169409	up	446	535	233	2172	1255	831	3.4476559420872	5.49133003448523	2.93259863840022	19.6110142546161	11.430706998535	6.18862399756628	chr18	5475077	5744761	+	PRKAG2	-	GO:0000166,GO:0001932,GO:0001933,GO:0001934,GO:0003674,GO:0003824,GO:0004672,GO:0004674,GO:0004679,GO:0004857,GO:0004860,GO:0004862,GO:0005488,GO:0005515,GO:0005524,GO:0005575,GO:0005622,GO:0005623,GO:0005634,GO:0005654,GO:0005737,GO:0005829,GO:0005975,GO:0005976,GO:0005977,GO:0006073,GO:0006091,GO:0006109,GO:0006110,GO:0006112,GO:0006139,GO:0006140,GO:0006163,GO:0006164,GO:0006464,GO:0006468,GO:…	ko:K07200,ko:K20346	ko04068,ko04152,ko04211,ko04213,ko04371,ko04530,ko04710,ko04714,ko04910,ko04920,ko04921,ko04922,ko04931,ko04932,ko05410,map04068,map04152,map04211,map04213,map04371,map04530,map04710,map04714,map04910,map04920,map04921,map04922,map04931,map04932,map05410
gene_KSR1	1902.30084152838	1246.6002576269	2558.00142542986	1.0364260624314	0.000119333331323188	0.00723403074234175	up	1509	1314	711	3120	2748	2401	5.16684388475552	5.97401307482675	3.96381473562653	12.4779105502696	11.0864661368966	7.92012932087758	chr12	43927222	44135833	+	KSR1	-	GO:0000003,GO:0000165,GO:0000578,GO:0001708,GO:0001932,GO:0001934,GO:0002009,GO:0002119,GO:0002164,GO:0002165,GO:0002252,GO:0002376,GO:0003002,GO:0003006,GO:0003674,GO:0003824,GO:0004672,GO:0005078,GO:0005198,GO:0005488,GO:0005515,GO:0005575,GO:0005622,GO:0005623,GO:0005737,GO:0005783,GO:0005829,GO:0006355,GO:0006357,GO:0006464,GO:0006468,GO:0006793,GO:0006796,GO:0006807,GO:0006928,GO:0006950,GO:…	ko:K14958,ko:K18529	ko04013,ko04014,ko05152,map04013,map04014,map05152
gene_HBB	977.317168675316	1418.51301143498	536.121325915657	-1.40409397125105	0.000121279833656448	0.0072845786325575	down	2040	1472	616	348	765	662	305.185252204695	292.399004166065	150.045071536085	60.8084304165004	134.84508370773	95.4103255896676	chr9	4800683	4801941	-	HBB	hemoglobin%2C beta	GO:0000302,GO:0001505,GO:0001775,GO:0001932,GO:0002252,GO:0002262,GO:0002263,GO:0002274,GO:0002275,GO:0002283,GO:0002366,GO:0002376,GO:0002443,GO:0002444,GO:0002446,GO:0002520,GO:0003008,GO:0003014,GO:0003674,GO:0005344,GO:0005488,GO:0005515,GO:0005575,GO:0005576,GO:0005615,GO:0005622,GO:0005623,GO:0005737,GO:0005829,GO:0005833,GO:0006417,GO:0006446,GO:0006518,GO:0006575,GO:0006749,GO:0006790,GO:…	ko:K13823,ko:K13825,ko:K16151	ko05143,ko05144,map05143,map05144
gene_CTSL	51.5982893196358	23.9102786022755	79.2863000369961	1.7305936498844	0.00012972479135615	0.00767061708631684	up	23	27	16	75	116	65	1.20355698344505	1.87601924393663	1.36322157569466	4.58407018849159	7.15215827890515	3.27684720086893	chr10	27668523	27674705	-	CTSL	-	GO:0000003,GO:0000323,GO:0001701,GO:0001890,GO:0001892,GO:0001968,GO:0001974,GO:0002250,GO:0002376,GO:0002478,GO:0002495,GO:0002504,GO:0003006,GO:0003674,GO:0003824,GO:0004175,GO:0004197,GO:0004252,GO:0005488,GO:0005515,GO:0005518,GO:0005575,GO:0005576,GO:0005615,GO:0005622,GO:0005623,GO:0005634,GO:0005737,GO:0005764,GO:0005768,GO:0005773,GO:0005775,GO:0005794,GO:0006508,GO:0006807,GO:0006915,GO:…	ko:K01365,ko:K09599,ko:K09600,ko:K09601	ko04140,ko04142,ko04145,ko04210,ko04612,ko05205,ko05323,ko05418,map04140,map04142,map04145,map04210,map04612,map05205,map05323,map05418
gene_ROBO1	38.5913172498653	58.0462341853958	19.1364003143347	-1.60822088611444	0.000138372261055267	0.00808509054443873	down	81	52	34	20	19	24	0.584835483221426	0.498524771139117	0.399701022960196	0.16866690090574	0.161637678000643	0.166941361127494	chr13	175348223	176479482	+	ROBO1	-	GO:0000003,GO:0000902,GO:0000904,GO:0001525,GO:0001568,GO:0001667,GO:0001708,GO:0001764,GO:0001932,GO:0001934,GO:0001944,GO:0001959,GO:0001960,GO:0002009,GO:0002040,GO:0002042,GO:0003002,GO:0003006,GO:0003007,GO:0003148,GO:0003151,GO:0003156,GO:0003170,GO:0003176,GO:0003177,GO:0003179,GO:0003180,GO:0003184,GO:0003197,GO:0003203,GO:0003205,GO:0003206,GO:0003231,GO:0003272,GO:0003279,GO:0003281,GO:…	ko:K06753,ko:K06754,ko:K06755	ko04360,map04360
gene_SYNJ2	98.8165278622772	53.6084079131152	144.024647811439	1.42764575327584	0.000139584981185956	0.00808728205154384	up	53	57	38	108	217	146	0.544619988402361	0.777727161060189	0.635783057962288	1.29626154262357	2.62734889065034	1.44535515494656	chr1	9014206	9109050	-	SYNJ2	-	GO:0001726,GO:0003674,GO:0003824,GO:0004438,GO:0004439,GO:0004445,GO:0005488,GO:0005515,GO:0005575,GO:0005622,GO:0005623,GO:0005737,GO:0005739,GO:0005740,GO:0005741,GO:0005829,GO:0005856,GO:0005874,GO:0005881,GO:0005886,GO:0005975,GO:0006066,GO:0006629,GO:0006644,GO:0006650,GO:0006661,GO:0006793,GO:0006796,GO:0006996,GO:0007005,GO:0007275,GO:0007399,GO:0007417,GO:0007420,GO:0008150,GO:0008152,GO:…	ko:K20279	ko00562,ko01100,ko04070,map00562,map01100,map04070
gene_CDO1	171.06313218237	243.536652411144	98.5896119535959	-1.30521741187477	0.000145800565023436	0.0084101876582241	down	377	132	193	82	108	138	4.39982981763445	2.04551733018234	3.66741016737437	1.11778828821862	1.4851098906952	1.55159234315299	chr2	119927768	119940690	-	CDO1	cysteine dioxygenase type 1	GO:0000096,GO:0000097,GO:0000098,GO:0001101,GO:0003674,GO:0003824,GO:0005488,GO:0005506,GO:0005575,GO:0005622,GO:0005623,GO:0005737,GO:0005829,GO:0005886,GO:0006082,GO:0006520,GO:0006534,GO:0006790,GO:0006805,GO:0006807,GO:0006810,GO:0006950,GO:0006952,GO:0006954,GO:0007275,GO:0007589,GO:0007595,GO:0008150,GO:0008152,GO:0008198,GO:0008652,GO:0009056,GO:0009058,GO:0009063,GO:0009069,GO:0009071,GO:…	ko:K00456	ko00270,ko00430,ko01100,map00270,map00430,map01100
gene_LOC106504436	23.0648207346449	7.69552334588652	38.4341181234033	2.28217204696944	0.000157890012796145	0.00898874707631617	up	14	5	4	35	32	62	0.282827841657112	0.134121632730442	0.131571480692555	0.825873140774437	0.76170079438869	1.20667364138136	chr7	54178736	54182408	-	LOC106504436	-	GO:0001726,GO:0001885,GO:0001932,GO:0001933,GO:0002064,GO:0003158,GO:0005575,GO:0005622,GO:0005623,GO:0005737,GO:0005856,GO:0005886,GO:0005911,GO:0005938,GO:0007162,GO:0008064,GO:0008104,GO:0008150,GO:0009888,GO:0009892,GO:0009966,GO:0009968,GO:0009987,GO:0010468,GO:0010470,GO:0010563,GO:0010605,GO:0010629,GO:0010639,GO:0010646,GO:0010648,GO:0010720,GO:0010769,GO:0010770,GO:0010810,GO:0010811,GO:…	-	-
gene_KCNC1	141.71975533475	65.0432106998839	218.396299969616	1.74647783277768	0.000159113532535655	0.00901918872303841	up	56	94	30	283	260	154	1.09494246366964	2.44042704399356	0.955063337122047	6.46310008685304	5.98986350976045	2.90086825559198	chr2	41362208	41407935	-	KCNC1	-	GO:0003674,GO:0005215,GO:0005216,GO:0005244,GO:0005249,GO:0005251,GO:0005261,GO:0005267,GO:0005488,GO:0005515,GO:0005575,GO:0005623,GO:0005886,GO:0005887,GO:0006810,GO:0006811,GO:0006812,GO:0006813,GO:0007275,GO:0007399,GO:0007417,GO:0007420,GO:0008076,GO:0008092,GO:0008150,GO:0008324,GO:0009314,GO:0009416,GO:0009605,GO:0009612,GO:0009628,GO:0009636,GO:0009642,GO:0009719,GO:0009986,GO:0009987,GO:…	ko:K04887	-
gene_CREB5	616.277118768128	342.052802392734	890.501435143522	1.37714361124041	0.000168288920803658	0.00945740398713775	up	595	283	143	1121	759	1027	3.53682072837293	2.23366079045666	1.38401171488178	7.78310461916963	5.31591666291743	5.88126215069678	chr18	43840553	44264514	-	CREB5	-	GO:0000981,GO:0003674,GO:0003700,GO:0005575,GO:0005622,GO:0005623,GO:0005634,GO:0006139,GO:0006351,GO:0006355,GO:0006357,GO:0006366,GO:0006725,GO:0006807,GO:0008150,GO:0008152,GO:0009058,GO:0009059,GO:0009889,GO:0009891,GO:0009893,GO:0009987,GO:0010467,GO:0010468,GO:0010556,GO:0010557,GO:0010604,GO:0010628,GO:0016070,GO:0018130,GO:0019219,GO:0019222,GO:0019438,GO:0031323,GO:0031325,GO:0031326,GO:…	ko:K09047	ko04022,ko04024,ko04151,ko04152,ko04211,ko04261,ko04668,ko04714,ko04725,ko04728,ko04911,ko04915,ko04918,ko04922,ko04925,ko04926,ko04927,ko04931,ko04934,ko04962,ko05016,ko05030,ko05031,ko05034,ko05161,ko05165,ko05203,ko05215,map04022,map04024,map04151,map04152,map04211,map04261,map04668,map04714,map04725,map04728,map04911,map04915,map04918,map04922,map04925,map04926,map04927,map04931,map04934,map0…
gene_PPP2R2C	31.6506561145892	49.9495963735147	13.3517158556636	-1.91278626445158	0.000170272494305771	0.00952798307880241	down	82	38	27	11	17	16	1.11275716267817	0.684707123874131	0.596565257487263	0.174353393806613	0.271816473701674	0.209175367996495	chr8	4218228	4352043	+	PPP2R2C	-	GO:0000159,GO:0000278,GO:0003674,GO:0005575,GO:0005622,GO:0005623,GO:0005737,GO:0005829,GO:0006464,GO:0006470,GO:0006793,GO:0006796,GO:0006807,GO:0007049,GO:0008150,GO:0008152,GO:0008287,GO:0009987,GO:0010921,GO:0016311,GO:0019208,GO:0019220,GO:0019222,GO:0019538,GO:0019888,GO:0030234,GO:0031323,GO:0031399,GO:0032268,GO:0032502,GO:0032991,GO:0035303,GO:0035304,GO:0036211,GO:0043170,GO:0043412,GO:…	ko:K04354	ko03015,ko04071,ko04111,ko04151,ko04152,ko04261,ko04390,ko04391,ko04530,ko04728,ko05142,ko05160,ko05165,map03015,map04071,map04111,map04151,map04152,map04261,map04390,map04391,map04530,map04728,map05142,map05160,map05165
gene_TOR3A	112.848355712901	67.3698407181967	158.326870707606	1.23045660281689	0.000175796731259565	0.00967513902021067	up	77	60	51	181	196	133	2.66241688874005	2.7546808407395	2.87119809852884	7.30996139445715	7.98512487603057	4.43038010610564	chr9	120859834	120885925	+	TOR3A	-	GO:0003674,GO:0003824,GO:0005575,GO:0005622,GO:0005623,GO:0005737,GO:0005783,GO:0005788,GO:0012505,GO:0016462,GO:0016787,GO:0016817,GO:0016818,GO:0016887,GO:0017111,GO:0031974,GO:0043226,GO:0043227,GO:0043229,GO:0043231,GO:0043233,GO:0044422,GO:0044424,GO:0044432,GO:0044444,GO:0044446,GO:0044464,GO:0070013	-	-
gene_KCTD4	104.379081123113	164.50683313199	44.2513291142354	-1.88708318362698	0.000181985558290758	0.0098926764172477	down	195	189	83	26	27	101	5.2010680694588	6.69351797818654	3.60448868012686	0.809995205891724	0.848519831509713	2.59527458062294	chr11	22056743	22076501	+	KCTD4	-	-	-	-
gene_TBL1X	172.160473353254	252.267698875257	92.0532478312499	-1.45442875464696	0.000182078434134466	0.0098926764172477	down	386	193	154	102	52	155	3.58113717437339	2.37752813464992	2.32628017885404	1.10531228770971	0.568430408090546	1.38538143435663	chrX	5994324	6238843	+	TBL1X	-	GO:0000118,GO:0000122,GO:0001067,GO:0001654,GO:0001745,GO:0001932,GO:0001933,GO:0002009,GO:0002165,GO:0003008,GO:0003674,GO:0003676,GO:0003677,GO:0003682,GO:0003712,GO:0003714,GO:0005488,GO:0005515,GO:0005575,GO:0005622,GO:0005623,GO:0005634,GO:0005654,GO:0005667,GO:0005694,GO:0005700,GO:0005819,GO:0005856,GO:0005874,GO:0005876,GO:0006325,GO:0006355,GO:0006357,GO:0006464,GO:0006476,GO:0006508,GO:…	ko:K04508	ko04013,ko04310,map04013,map04310
gene_EPHB2	29.9074711485574	49.9993469359574	9.81559536115728	-2.3688111624395	0.000186802884450632	0.0100658311481341	down	79	22	43	16	9	6	0.541870073225307	0.200366660277613	0.480224350367477	0.128185597382754	0.0727362473427011	0.0396481874724361	chr6	80649098	80849979	+	EPHB2	-	GO:0000003,GO:0000902,GO:0000904,GO:0001101,GO:0001525,GO:0001540,GO:0001556,GO:0001568,GO:0001654,GO:0001655,GO:0001667,GO:0001763,GO:0001775,GO:0001932,GO:0001933,GO:0001934,GO:0001944,GO:0001952,GO:0002009,GO:0002040,GO:0002042,GO:0002252,GO:0002376,GO:0002520,GO:0002791,GO:0003006,GO:0003007,GO:0003008,GO:0003674,GO:0003824,GO:0004672,GO:0004713,GO:0004714,GO:0004888,GO:0005003,GO:0005004,GO:…	ko:K05104,ko:K05105,ko:K05106,ko:K05108,ko:K05110,ko:K05111,ko:K05112,ko:K05113	ko04360,map04360
gene_PARP12	204.296312350708	116.596176421228	291.996448280189	1.32079059171728	0.000189127694779053	0.0101493362108071	up	168	72	93	283	417	243	2.90648634853786	1.6539645840691	2.61968818595764	5.71869079729711	8.5003218000866	4.05013306810701	chr18	9673841	9715169	+	PARP12	-	-	ko:K15259,ko:K15261	-
gene_EPSTI1	42.0348619823194	15.2035520785292	68.8661718861096	2.18982345722846	0.000194286608285454	0.0103414180849176	up	13	14	14	51	127	43	0.598031468040273	0.855152213052051	1.04861572848304	2.74032476041608	6.88374401850755	1.90569394082486	chr11	24116991	24216219	+	EPSTI1	-	-	-	-
gene_PLIN2	1319.6196062759	702.4135784074	1936.82563414439	1.46395329097929	0.000195485548882037	0.0103631084091554	up	526	747	609	2960	1074	2265	15.8917759546841	29.9669121737076	29.9579181176209	104.455082088773	38.2323750140738	65.9263313350966	chr1	203683867	203709277	+	PLIN2	perilipin 2	GO:0003674,GO:0005488,GO:0005515,GO:0005575,GO:0005576,GO:0005622,GO:0005623,GO:0005634,GO:0005737,GO:0005783,GO:0005811,GO:0005829,GO:0005886,GO:0006629,GO:0006638,GO:0006639,GO:0006641,GO:0006642,GO:0006810,GO:0006811,GO:0006820,GO:0006869,GO:0006928,GO:0006996,GO:0007017,GO:0007018,GO:0008104,GO:0008150,GO:0008152,GO:0009892,GO:0009893,GO:0009894,GO:0009895,GO:0009896,GO:0009987,GO:0010876,GO:…	ko:K17284	ko03320,map03320
gene_PMAIP1	33.8080845694119	14.3883469302384	53.2278222085854	1.88994742618057	0.000197127465237825	0.0104080122170326	up	14	18	8	55	39	84	0.963661096852107	1.64514241676075	0.896590071583963	4.42191260359258	3.16301465949086	5.57031288411447	chr1	161184458	161188138	-	PMAIP1	phorbol-12-myristate-13-acetate-induced protein 1	GO:0001666,GO:0001776,GO:0001836,GO:0001844,GO:0002252,GO:0002260,GO:0002376,GO:0005575,GO:0005622,GO:0005623,GO:0005634,GO:0005737,GO:0005739,GO:0005740,GO:0005741,GO:0005829,GO:0006109,GO:0006508,GO:0006807,GO:0006810,GO:0006839,GO:0006915,GO:0006919,GO:0006950,GO:0006952,GO:0006974,GO:0006996,GO:0007005,GO:0007006,GO:0007154,GO:0007165,GO:0008104,GO:0008150,GO:0008152,GO:0008219,GO:0008285,GO:…	ko:K10131	ko01524,ko04115,ko04210,ko04215,ko05200,ko05203,ko05210,map01524,map04115,map04210,map04215,map05200,map05203,map05210
gene_ABHD2	2488.61179699003	1183.41791788172	3793.80567609833	1.67990366149187	0.000200288836225756	0.0104903280861602	up	2226	870	479	5468	4197	2363	21.2879803225473	11.0474808250149	7.45851660238494	61.0785868130308	47.2920974580454	21.770932671253	chr7	54655694	54776140	+	ABHD2	-	GO:0000003,GO:0001669,GO:0003006,GO:0003674,GO:0003707,GO:0003824,GO:0005488,GO:0005575,GO:0005622,GO:0005623,GO:0005737,GO:0005886,GO:0005929,GO:0006629,GO:0006638,GO:0006639,GO:0006950,GO:0007154,GO:0007165,GO:0007276,GO:0007281,GO:0007283,GO:0007286,GO:0007338,GO:0007340,GO:0008150,GO:0008152,GO:0009056,GO:0009566,GO:0009611,GO:0009719,GO:0009725,GO:0009755,GO:0009987,GO:0010033,GO:0012505,GO:…	ko:K13697,ko:K19572	ko00230,ko01100,map00230,map01100
gene_LOC110260659	4559.60280629223	8633.87654100891	485.329071575556	-4.15307907936363	0.000223021769009925	0.0116344503721751	down	1547	5444	13982	665	704	147	93.4774806155751	436.786800197226	1375.60463422192	46.9342091817798	50.1221452698473	8.55732512693969	chr5	15774450	15775677	+	LOC110260659	-	-	-	-
gene_NOSTRIN	127.37054198317	83.7038024929593	171.037281473381	1.02459061481491	0.000226670146958316	0.0117778527947309	up	118	58	63	173	178	212	4.55321098595853	2.97165552855923	3.95807450088099	7.79709893721358	8.09274910892093	7.88089682096417	chr15	75283897	75346901	+	NOSTRIN	-	GO:0000003,GO:0002009,GO:0002064,GO:0002065,GO:0002066,GO:0002165,GO:0003006,GO:0003674,GO:0003676,GO:0003677,GO:0005488,GO:0005543,GO:0005575,GO:0005622,GO:0005623,GO:0005634,GO:0005654,GO:0005737,GO:0005768,GO:0005886,GO:0006355,GO:0007009,GO:0007275,GO:0007276,GO:0007281,GO:0007292,GO:0007293,GO:0007399,GO:0007444,GO:0007472,GO:0007476,GO:0007552,GO:0007560,GO:0008150,GO:0008289,GO:0008544,GO:…	ko:K20126	-
gene_TBC1D1	599.706602552989	367.895866310785	831.517338795193	1.17598273990272	0.00023929563322331	0.0121313905896758	up	443	272	312	1000	1061	599	4.22023927008887	3.44062195170483	4.83944534465694	11.1271648517672	11.9093768691216	5.49748665113218	chr8	29370344	29590574	+	TBC1D1	-	GO:0003674,GO:0005096,GO:0005102,GO:0005178,GO:0005488,GO:0005515,GO:0005575,GO:0005622,GO:0005623,GO:0005737,GO:0005794,GO:0005829,GO:0006810,GO:0006886,GO:0007155,GO:0008047,GO:0008104,GO:0008150,GO:0009986,GO:0009987,GO:0012505,GO:0015031,GO:0015833,GO:0016043,GO:0017016,GO:0017137,GO:0019899,GO:0022610,GO:0030234,GO:0030695,GO:0031267,GO:0031338,GO:0032879,GO:0032880,GO:0033036,GO:0033043,GO:…	ko:K17902,ko:K18341	ko04152,ko04919,ko04931,map04152,map04919,map04931
gene_TIAF1	3545.69152012797	2290.98901267247	4800.39402758346	1.06665216023455	0.000239297707466599	0.0121313905896758	up	3425	2177	1083	4643	5778	5287	156.780704976756	132.319901792742	80.7175815262504	248.245791660836	311.637621622236	233.155336706777	chr12	45332625	45339165	-	TIAF1	TGFB1-induced anti-apoptotic factor 1	GO:0005575,GO:0005622,GO:0005623,GO:0005634,GO:0007154,GO:0007165,GO:0007249,GO:0008150,GO:0009987,GO:0010941,GO:0023052,GO:0035556,GO:0042981,GO:0043066,GO:0043067,GO:0043069,GO:0043226,GO:0043227,GO:0043229,GO:0043231,GO:0044424,GO:0044464,GO:0048519,GO:0048523,GO:0050789,GO:0050794,GO:0050896,GO:0051716,GO:0060548,GO:0065007	-	-
gene_NKG7	58.2260305508699	27.0025446257946	89.4495164759452	1.72649785560436	0.00024103615035204	0.0121313905896758	up	31	21	23	131	94	59	1.93951015024113	1.74455377696411	2.34296524397689	9.57310522848591	6.92944613385927	3.55620171901798	chr6	58496089	58497827	+	NKG7	natural killer cell granule protein 7	GO:0005575,GO:0005623,GO:0005886,GO:0005887,GO:0016020,GO:0016021,GO:0031224,GO:0031226,GO:0044425,GO:0044459,GO:0044464,GO:0071944	-	-
gene_TMEM60	83.9508168762623	116.54914686717	51.3524868853542	-1.17733381017666	0.000241812505262363	0.0121313905896758	down	140	92	94	48	43	81	11.7381543774754	10.242225004687	12.8323820810376	4.70071794063265	4.24796122051395	6.54275733676495	chr9	102349033	102354642	+	TMEM60	-	-	ko:K18207	ko00515,ko01100,map00515,map01100
gene_PRKAG3	3293.7178826286	4554.33602761451	2033.09973764268	-1.16347153348486	0.000251054103245437	0.012458736609533	down	5524	4855	2543	1225	2509	3095	202.715786460856	236.569002505126	151.945522941208	52.507478542165	108.486292773773	109.420467769349	chr15	120859486	120866308	-	PRKAG3	protein kinase%2C AMP-activated%2C gamma 3 non-catalytic subunit	GO:0000271,GO:0003674,GO:0003824,GO:0004672,GO:0004674,GO:0004679,GO:0005488,GO:0005515,GO:0005575,GO:0005622,GO:0005623,GO:0005634,GO:0005654,GO:0005737,GO:0005829,GO:0005975,GO:0005976,GO:0005977,GO:0005978,GO:0006073,GO:0006082,GO:0006090,GO:0006091,GO:0006096,GO:0006112,GO:0006139,GO:0006163,GO:0006164,GO:0006165,GO:0006464,GO:0006468,GO:0006725,GO:0006732,GO:0006733,GO:0006753,GO:0006754,GO:…	ko:K07200	ko04068,ko04152,ko04211,ko04213,ko04371,ko04530,ko04710,ko04714,ko04910,ko04920,ko04921,ko04922,ko04931,ko04932,ko05410,map04068,map04152,map04211,map04213,map04371,map04530,map04710,map04714,map04910,map04920,map04921,map04922,map04931,map04932,map05410
gene_RASD2	154.270100195106	97.6083903056109	210.9318100846	1.108874274003	0.000251980898396176	0.012458736609533	up	115	98	62	263	165	264	0.938644704941746	1.06209697916299	0.823953553299771	2.50732318655803	1.58681992470332	2.07592344641731	NW_018084968.1	2087669	2100585	+	RASD2	-	GO:0000166,GO:0001882,GO:0001883,GO:0001963,GO:0003674,GO:0003824,GO:0003924,GO:0005488,GO:0005515,GO:0005525,GO:0005575,GO:0005623,GO:0005886,GO:0007154,GO:0007267,GO:0007268,GO:0007610,GO:0007626,GO:0008150,GO:0009892,GO:0009893,GO:0009966,GO:0009967,GO:0009987,GO:0010604,GO:0010605,GO:0010646,GO:0010647,GO:0016020,GO:0016462,GO:0016787,GO:0016817,GO:0016818,GO:0017076,GO:0017111,GO:0019001,GO:…	ko:K07843,ko:K07844,ko:K13238	ko00071,ko04713,ko04934,map00071,map04713,map04934
gene_CD46	1262.15942940866	677.766916230786	1846.55194258654	1.44587979939246	0.000256938896753632	0.012458736609533	up	656	756	459	2756	2029	1048	12.6794606210455	19.4023099925136	14.4449909025751	62.219616112483	46.2082257675763	19.5147160066207	chr9	135025439	135078910	-	CD46	CD46 molecule%2C complement regulatory protein	-	ko:K04002,ko:K04007	ko04610,ko05133,ko05162,map04610,map05133,map05162
gene_DZANK1	283.931508891723	144.63122243815	423.231795345295	1.54657944987592	0.000257232967923049	0.012458736609533	up	221	79	116	336	714	315	3.72611244833727	1.76858313131081	3.18441249918858	6.61689335201529	14.1841136297277	5.11656210725579	chr17	26651159	26719208	-	DZANK1	-	-	-	-
gene_WNT4	197.151761826026	268.118167519341	126.18535613271	-1.08569610164537	0.000257521810293262	0.012458736609533	down	256	223	250	106	173	134	4.91479625902942	5.6846681922493	7.81471618020303	2.37696393925587	3.91337947992893	2.47841691842575	chr6	80110238	80138165	-	WNT4	Wnt family member 4	GO:0000003,GO:0001501,GO:0001558,GO:0001655,GO:0001656,GO:0001657,GO:0001658,GO:0001664,GO:0001667,GO:0001708,GO:0001763,GO:0001775,GO:0001822,GO:0001823,GO:0001837,GO:0001838,GO:0001889,GO:0001952,GO:0001954,GO:0002009,GO:0002065,GO:0002067,GO:0002376,GO:0002520,GO:0002521,GO:0003006,GO:0003338,GO:0003674,GO:0003712,GO:0003714,GO:0005102,GO:0005109,GO:0005488,GO:0005515,GO:0005575,GO:0005576,GO:…	ko:K00408,ko:K01384	ko04150,ko04310,ko04360,ko04390,ko04550,ko04916,ko04919,ko04934,ko05165,ko05166,ko05200,ko05205,ko05217,ko05224,ko05225,ko05226,map04150,map04310,map04360,map04390,map04550,map04916,map04919,map04934,map05165,map05166,map05200,map05205,map05217,map05224,map05225,map05226
gene_TPK1	266.684668835414	374.108363628276	159.260974042553	-1.23401556823205	0.000257581500007584	0.012458736609533	down	528	302	244	218	101	203	4.3329579245321	3.29072958681071	3.26022837465263	2.08957621904781	0.976589902665185	1.60490969349689	chr9	112931370	113305178	+	TPK1	-	GO:0003674,GO:0003824,GO:0004788,GO:0005575,GO:0005622,GO:0005623,GO:0005737,GO:0005829,GO:0006725,GO:0006732,GO:0006766,GO:0006767,GO:0006772,GO:0006790,GO:0006793,GO:0006796,GO:0006807,GO:0008150,GO:0008152,GO:0009058,GO:0009108,GO:0009229,GO:0009987,GO:0016740,GO:0016772,GO:0016778,GO:0017144,GO:0018130,GO:0019438,GO:0019637,GO:0034641,GO:0042357,GO:0042723,GO:0044237,GO:0044249,GO:0044271,GO:…	ko:K00949	ko00730,ko01100,map00730,map01100
MSTRG.9185	11.8413215238215	1.39549223056247	22.2871508170806	3.97362852878146	0.000258864574385524	0.0124616644742796	up	2	1	1	36	7	30	0.109685002893736	0.0728202153760406	0.0892945396496224	2.30606173916846	0.452330218138571	1.58504838165859	-	-	-	-	-	-	-	-	-
gene_LOC106510270	185.695920176351	251.791124953578	119.600715399124	-1.07499125234061	0.00026010950047878	0.0124757282024511	down	297	226	183	153	85	155	4.49846205836106	4.54517652934373	4.51301055780911	2.70676291399335	1.51693455623674	2.26174335823318	chr5	9815467	9824957	+	LOC106510270	-	-	-	-
gene_CHODL	79.3829178878375	123.832362382353	34.9334733933215	-1.8212296909179	0.000269646191266636	0.0127925624219034	down	201	51	106	22	33	64	2.33186097498125	0.785618092806899	2.00225833137422	0.298112682093358	0.451087552704124	0.715303885056183	chr13	182409113	182829797	+	CHODL	-	GO:0000902,GO:0000904,GO:0005575,GO:0005622,GO:0005623,GO:0005737,GO:0006928,GO:0006935,GO:0007275,GO:0007399,GO:0007409,GO:0007411,GO:0007517,GO:0008045,GO:0008150,GO:0009605,GO:0009653,GO:0009987,GO:0010720,GO:0010769,GO:0010770,GO:0010975,GO:0010976,GO:0016043,GO:0022008,GO:0022603,GO:0022604,GO:0030030,GO:0030154,GO:0030182,GO:0031175,GO:0031344,GO:0031346,GO:0032501,GO:0032502,GO:0032989,GO:…	ko:K10078	-
gene_FANCG	671.614886381468	423.322289820627	919.907482942309	1.11976422129484	0.00027130376229507	0.0128247345252406	up	440	412	319	857	1370	742	8.16629263665568	10.1532290090942	9.63985702214972	18.5782267096211	29.959401688124	13.2672276271884	chr1	235871073	235879604	-	FANCG	-	GO:0000003,GO:0001541,GO:0003006,GO:0003674,GO:0003676,GO:0003677,GO:0003684,GO:0005488,GO:0005575,GO:0005622,GO:0005623,GO:0005634,GO:0005654,GO:0005730,GO:0005737,GO:0005739,GO:0005829,GO:0005886,GO:0006139,GO:0006259,GO:0006281,GO:0006725,GO:0006807,GO:0006950,GO:0006974,GO:0006996,GO:0007005,GO:0007275,GO:0007276,GO:0007281,GO:0007283,GO:0007286,GO:0007548,GO:0008150,GO:0008152,GO:0008406,GO:…	ko:K10894	ko03460,map03460
gene_ZRSR2	112.177342451827	157.154847383866	67.1998375197882	-1.22487952280863	0.000273287640671963	0.0128720444854629	down	162	128	141	89	48	83	7.79553081850402	8.17853189343982	11.0473328226831	5.00232447840913	2.72152433637126	3.84780259861388	chrX	12336635	12365071	+	ZRSR2	-	GO:0000245,GO:0000375,GO:0000377,GO:0000398,GO:0003674,GO:0003676,GO:0003723,GO:0003729,GO:0005488,GO:0005575,GO:0005622,GO:0005623,GO:0005634,GO:0005654,GO:0005681,GO:0005689,GO:0005730,GO:0006139,GO:0006396,GO:0006397,GO:0006725,GO:0006807,GO:0006950,GO:0008150,GO:0008152,GO:0008380,GO:0009611,GO:0009987,GO:0010467,GO:0016043,GO:0016070,GO:0016071,GO:0022607,GO:0022613,GO:0022618,GO:0030628,GO:…	-	-
gene_ATP8A1	526.176537076207	733.037437939037	319.315636213376	-1.19757461107858	0.000277536836025526	0.0130031357966447	down	989	554	541	207	287	595	8.63564174024225	6.42307204962293	7.69136174052166	2.11115366148456	2.9527081890799	5.00517542923245	chr8	33384493	33637299	-	ATP8A1	-	GO:0000323,GO:0001775,GO:0002252,GO:0002263,GO:0002274,GO:0002275,GO:0002283,GO:0002366,GO:0002376,GO:0002443,GO:0002444,GO:0002446,GO:0003008,GO:0003674,GO:0003824,GO:0004012,GO:0005215,GO:0005319,GO:0005548,GO:0005575,GO:0005622,GO:0005623,GO:0005737,GO:0005764,GO:0005765,GO:0005766,GO:0005773,GO:0005774,GO:0005783,GO:0005794,GO:0005802,GO:0005886,GO:0006810,GO:0006811,GO:0006812,GO:0006820,GO:…	ko:K14802	-
gene_RSC1A1	102.7380372155	33.5086389467912	171.967435484209	2.36127070837181	0.000278056974420384	0.0130031357966447	up	27	40	24	342	139	50	1.4906632591931	2.93231402987449	2.15741985974891	22.0542891104179	9.04213298625283	2.65943757488104	chr1	268428423	268429766	-	RSC1A1	regulator of solute carriers 1	-	-	-
gene_LPIN1	4475.89103063918	2332.88438481903	6618.89767645934	1.50473711951152	0.000281829809871872	0.0131326673681932	up	1595	1939	2594	10253	6212	4548	14.1164166996531	22.786430340164	37.3801811195809	105.990249346713	64.7791933836375	38.7782540307997	chr3	124940557	125074137	-	LPIN1	lipin 1	GO:0000070,GO:0000122,GO:0000266,GO:0000278,GO:0000280,GO:0000819,GO:0001085,GO:0002009,GO:0002119,GO:0002164,GO:0002165,GO:0003002,GO:0003674,GO:0003712,GO:0003713,GO:0003824,GO:0005102,GO:0005488,GO:0005515,GO:0005575,GO:0005576,GO:0005622,GO:0005623,GO:0005634,GO:0005635,GO:0005654,GO:0005667,GO:0005737,GO:0005739,GO:0005740,GO:0005741,GO:0005783,GO:0005789,GO:0005829,GO:0006082,GO:0006355,GO:…	ko:K15728	ko00561,ko00564,ko01100,ko01110,map00561,map00564,map01100,map01110
gene_MAPRE2	5074.1103256346	6874.08349605854	3274.13715521066	-1.06995005246767	0.000286402023209715	0.013204746802493	down	9004	5272	5185	3124	2217	5708	111.16704621237	86.4272481532019	104.231020046039	45.0508282001689	32.2512520717537	67.8935562277996	chr6	118816967	118987762	+	MAPRE2	-	GO:0000022,GO:0000070,GO:0000226,GO:0000235,GO:0000278,GO:0000280,GO:0000775,GO:0000776,GO:0000819,GO:0001700,GO:0002252,GO:0002376,GO:0003008,GO:0003674,GO:0005488,GO:0005515,GO:0005575,GO:0005622,GO:0005623,GO:0005694,GO:0005737,GO:0005813,GO:0005815,GO:0005818,GO:0005819,GO:0005856,GO:0005874,GO:0005875,GO:0005876,GO:0005881,GO:0005929,GO:0005938,GO:0006582,GO:0006725,GO:0006950,GO:0006952,GO:…	ko:K10436	-
gene_LOC106509650	187.190310874232	281.247133495594	93.1334882528704	-1.59706134806672	0.000298628387110344	0.0136245299680238	down	421	108	271	126	89	85	4.43924993273479	1.51211896427576	4.65269344771202	1.55184814066111	1.10575220523341	0.863476335240613	chr3	8959353	8972302	-	LOC106509650	-	-	-	-
gene_C6H16orf95	91.3586171400726	24.612493211306	158.104741068839	2.68677234646843	0.000302026381371021	0.0137317133252505	up	27	12	28	197	271	23	0.377511102384687	0.222782931382211	0.63742874318566	3.21723929621098	4.46452811040252	0.309811698943745	chr6	1996457	2013709	+	C6H16orf95	-	-	-	-
gene_EPB41L4A	145.985355748636	93.0804024071157	198.890309090157	1.08748136162278	0.000342674116004533	0.0150804470425034	up	140	74	56	200	175	286	2.83136184902309	1.98716424199508	1.84400890710618	4.72442011613053	4.17009256705837	5.57233716425768	chr2	117235187	117501698	+	EPB41L4A	-	-	-	-
gene_ZNF774	101.540970553249	62.869690178344	140.212250928153	1.15580871496899	0.00035103665047819	0.01537282241258	up	64	73	38	150	159	148	2.07921273436391	3.14902795642563	2.01006543850511	5.69195405190988	6.08634243416916	4.63217203935847	chr7	52985669	52994797	+	ZNF774	-	GO:0000981,GO:0003674,GO:0003700,GO:0006355,GO:0006357,GO:0008150,GO:0009889,GO:0010468,GO:0010556,GO:0019219,GO:0019222,GO:0031323,GO:0031326,GO:0050789,GO:0050794,GO:0051171,GO:0051252,GO:0060255,GO:0065007,GO:0080090,GO:0140110,GO:1903506,GO:2000112,GO:2001141	ko:K16848	ko04520,ko04810,ko05205,map04520,map04810,map05205
gene_DCLRE1B	95.9912112956832	38.2131095131796	153.769313078187	2.01058779203756	0.000357382675675554	0.0154875783773257	up	34	39	31	238	188	54	0.502062637126132	0.764677473581598	0.745329527666488	4.1049428683062	3.27097437403268	0.768204344018174	chr4	106646591	106656490	-	DCLRE1B	-	GO:0000003,GO:0000075,GO:0000228,GO:0000278,GO:0000723,GO:0000726,GO:0000781,GO:0000784,GO:0003674,GO:0003676,GO:0003677,GO:0003684,GO:0003697,GO:0003824,GO:0004518,GO:0004527,GO:0004529,GO:0004536,GO:0005488,GO:0005515,GO:0005575,GO:0005622,GO:0005623,GO:0005634,GO:0005654,GO:0005694,GO:0005813,GO:0005815,GO:0005856,GO:0006139,GO:0006259,GO:0006278,GO:0006281,GO:0006289,GO:0006302,GO:0006303,GO:…	ko:K15340,ko:K15341	-
gene_DYRK3	38.3187105699101	20.8344751533318	55.8029459864883	1.42361987788142	0.000358388288401535	0.0154875783773257	up	24	17	17	56	57	71	0.802906089712667	0.755156796151626	0.925998064238486	2.18822870771109	2.24682202454365	2.28831533945399	chr9	67268600	67279617	+	DYRK3	-	GO:0000166,GO:0000287,GO:0002262,GO:0002376,GO:0002520,GO:0003674,GO:0003824,GO:0004672,GO:0004674,GO:0004713,GO:0005488,GO:0005524,GO:0005575,GO:0005622,GO:0005623,GO:0005634,GO:0005654,GO:0005737,GO:0005829,GO:0006464,GO:0006468,GO:0006793,GO:0006796,GO:0006807,GO:0006996,GO:0007275,GO:0008144,GO:0008150,GO:0008152,GO:0009966,GO:0009968,GO:0009987,GO:0010494,GO:0010646,GO:0010648,GO:0010941,GO:…	ko:K18669	ko04111,map04111
gene_ANKRD9	506.6471709426	676.374661596498	336.919680288702	-1.00717358714245	0.000362375784086707	0.0155942609105108	down	964	661	335	325	388	393	14.7000895801764	13.383789905035	8.31754964424364	5.78865254518798	6.97131937745573	5.77350452754446	NW_018084979.1	1257830	1264230	-	ANKRD9	-	GO:0005575,GO:0005622,GO:0005623,GO:0005737,GO:0005829,GO:0006464,GO:0006807,GO:0008150,GO:0008152,GO:0009987,GO:0019538,GO:0036211,GO:0043170,GO:0043412,GO:0043687,GO:0044237,GO:0044238,GO:0044260,GO:0044267,GO:0044424,GO:0044444,GO:0044464,GO:0071704,GO:1901564	-	-
gene_LOC100517129	111.214674178526	68.5966280197581	153.832720337294	1.16585473328764	0.000366488181186768	0.0156823406681684	up	89	38	65	147	163	198	2.41815067620926	1.37091854754439	2.8755065139092	4.66510970101461	5.21820651661152	5.18277738503656	chr15	131299923	131381253	+	LOC100517129	-	GO:0000122,GO:0000723,GO:0000981,GO:0001101,GO:0002376,GO:0003674,GO:0003700,GO:0003712,GO:0003713,GO:0003714,GO:0005488,GO:0005515,GO:0005575,GO:0005622,GO:0005623,GO:0005634,GO:0005654,GO:0005730,GO:0005737,GO:0006139,GO:0006259,GO:0006355,GO:0006357,GO:0006725,GO:0006807,GO:0006950,GO:0006952,GO:0006955,GO:0006974,GO:0006978,GO:0006996,GO:0007154,GO:0007165,GO:0007166,GO:0008104,GO:0008134,GO:…	ko:K15413	ko05168,ko05203,map05168,map05203
gene_IFIT1	303.395100101892	152.247193592001	454.543006611784	1.57544206450188	0.000378455414480105	0.0160785732562011	up	230	106	104	283	845	343	8.13850168109243	4.98031933657653	5.99180413122444	11.6964543774951	35.2300806216062	11.6926985838775	chr14	101237403	101249486	+	IFIT1	interferon-induced protein with tetratricopeptide repeats 1	GO:0002376,GO:0002682,GO:0002683,GO:0002697,GO:0002698,GO:0002831,GO:0002832,GO:0003674,GO:0003676,GO:0003723,GO:0005488,GO:0005575,GO:0005622,GO:0005623,GO:0005737,GO:0005829,GO:0006810,GO:0006886,GO:0006950,GO:0006952,GO:0006955,GO:0007154,GO:0007165,GO:0007166,GO:0008104,GO:0008150,GO:0009605,GO:0009607,GO:0009615,GO:0009987,GO:0010033,GO:0014070,GO:0015031,GO:0015833,GO:0019060,GO:0019221,GO:…	ko:K14217	ko05160,ko05168,map05160,map05168
gene_KLHL40	19734.7163061337	8860.93809970123	30608.4945125662	1.78835540597042	0.000379541490252255	0.0160785732562011	up	11415	10761	3364	50778	31646	13347	180.792900615506	226.304292605359	86.7499216347787	939.360344168705	590.56076043871	203.654087049065	chr13	26202607	26211528	+	KLHL40	-	GO:0000151,GO:0005575,GO:0005622,GO:0005623,GO:0005737,GO:0007275,GO:0007517,GO:0007519,GO:0008150,GO:0009888,GO:0009892,GO:0009893,GO:0009894,GO:0009895,GO:0009896,GO:0009987,GO:0010604,GO:0010605,GO:0014706,GO:0014902,GO:0014904,GO:0019222,GO:0030016,GO:0030017,GO:0030154,GO:0030162,GO:0031323,GO:0031324,GO:0031325,GO:0031329,GO:0031330,GO:0031331,GO:0031396,GO:0031397,GO:0031398,GO:0031399,GO:…	ko:K10473	-
gene_LOC110261296	58.2071243631754	94.9412355221929	21.473013204158	-2.14412023429364	0.000380659669270073	0.0160785732562011	down	192	67	32	21	11	41	6.42904587358373	2.97889230327322	1.74462833423738	0.821326366262953	0.433988566049275	1.32261415276394	chr6	56998805	57020873	+	LOC110261296	-	-	ko:K09228	-
gene_ALDH4A1	1455.1367171865	2045.51174553193	864.761688841072	-1.24251796423886	0.000382437602148255	0.0161017297830522	down	2653	2401	837	763	1170	891	65.3794927021074	78.5653700167661	33.5843851431919	21.9624106955185	33.9727313477032	21.1536840496203	chr6	77373999	77404015	-	ALDH4A1	aldehyde dehydrogenase 4 family member A1	GO:0003008,GO:0003674,GO:0003824,GO:0003842,GO:0004029,GO:0004888,GO:0005488,GO:0005515,GO:0005575,GO:0005622,GO:0005623,GO:0005737,GO:0005739,GO:0005759,GO:0005886,GO:0006081,GO:0006082,GO:0006091,GO:0006520,GO:0006560,GO:0006562,GO:0006575,GO:0006807,GO:0007154,GO:0007165,GO:0007600,GO:0007606,GO:0008150,GO:0008152,GO:0008527,GO:0009055,GO:0009056,GO:0009063,GO:0009064,GO:0009065,GO:0009593,GO:…	ko:K00294	ko00250,ko00330,ko01100,map00250,map00330,map01100
gene_MX2	66.8537915377659	20.919991172666	112.787591902866	2.42351202201628	0.000396891583130198	0.0165219747589209	up	27	23	10	61	254	44	0.976340848126477	1.1043334709001	0.588769552368124	2.57643211932519	10.8221043877707	1.53283138818874	chr13	204798633	204821612	+	MX2	myxovirus (influenza virus) resistance 2 (mouse)	GO:0000166,GO:0000266,GO:0001882,GO:0001883,GO:0002252,GO:0002376,GO:0003373,GO:0003374,GO:0003674,GO:0003824,GO:0003924,GO:0005488,GO:0005515,GO:0005525,GO:0005575,GO:0005622,GO:0005623,GO:0005634,GO:0005635,GO:0005643,GO:0005737,GO:0005739,GO:0005740,GO:0005829,GO:0006810,GO:0006950,GO:0006952,GO:0006955,GO:0006996,GO:0007005,GO:0007154,GO:0007165,GO:0007166,GO:0008017,GO:0008092,GO:0008150,GO:…	ko:K14754	ko05162,ko05164,ko05165,map05162,map05164,map05165
gene_MYOD1	248.320828009358	151.178856011524	345.462800007191	1.19361505747072	0.000397466171457163	0.0165219747589209	up	148	177	94	224	407	529	11.4394602705486	18.1656854150724	11.8298522309565	20.2228803070967	37.0662401119919	39.391589359138	chr2	41422522	41424236	-	MYOD1	myogenic differentiation 1	GO:0000228,GO:0000381,GO:0000768,GO:0000785,GO:0000790,GO:0000976,GO:0000977,GO:0000978,GO:0000981,GO:0000982,GO:0000987,GO:0001012,GO:0001067,GO:0001077,GO:0001228,GO:0001654,GO:0001709,GO:0002074,GO:0002164,GO:0003008,GO:0003012,GO:0003674,GO:0003676,GO:0003677,GO:0003682,GO:0003690,GO:0003700,GO:0003705,GO:0003712,GO:0003713,GO:0005102,GO:0005488,GO:0005515,GO:0005575,GO:0005622,GO:0005623,GO:…	ko:K09064,ko:K18484	ko04550,map04550
gene_C9H11orf1	422.941382751652	258.16951795233	587.713247550974	1.18423900659994	0.000415503923258222	0.0170551986556212	up	367	208	167	868	427	605	11.1287694875128	8.37489018879724	8.24527606390348	30.7434061064159	15.2563015503191	17.6742286954415	chr9	39629921	39641769	+	C9H11orf1	-	GO:0005575,GO:0005622,GO:0005623,GO:0005634,GO:0005654,GO:0031974,GO:0031981,GO:0043226,GO:0043227,GO:0043229,GO:0043231,GO:0043233,GO:0044422,GO:0044424,GO:0044428,GO:0044446,GO:0044464,GO:0070013	-	-
gene_SAMD10	23.9533627838477	38.4952385526146	9.41148701508079	-2.02945632156887	0.000418367777968247	0.0171087171985462	down	43	26	37	13	5	13	1.32010007930382	1.05985500061992	1.84947205188239	0.466157770540086	0.180862576139691	0.38449063556741	chr17	62809504	62813993	-	SAMD10	-	-	-	-
gene_LOC100519098	237.004985353583	131.225807755956	342.78416295121	1.37986264292138	0.000421618109998806	0.0171087171985462	up	217	79	88	367	480	253	2.82984415945551	1.36793222511403	1.86850001209888	5.5901057539828	7.37537878151931	3.17853735487504	chr9	72965088	72999261	-	LOC100519098	-	GO:0005575,GO:0005622,GO:0005623,GO:0005737,GO:0005768,GO:0005769,GO:0005829,GO:0006810,GO:0006906,GO:0006996,GO:0008150,GO:0009987,GO:0012505,GO:0016043,GO:0016050,GO:0016192,GO:0031410,GO:0031982,GO:0034058,GO:0043226,GO:0043227,GO:0043229,GO:0043231,GO:0044424,GO:0044444,GO:0044464,GO:0048284,GO:0051179,GO:0051234,GO:0061024,GO:0061025,GO:0071840,GO:0090174,GO:0097708	-	-
gene_SOX9	114.498435836587	50.7487017859465	178.248169887227	1.81073238998957	0.000426777556083125	0.0171945394441614	up	42	82	17	221	209	142	0.856411098439053	2.22014608824133	0.564403326870283	5.26352202080836	5.02133953969186	2.78949349981257	chr12	8642154	8647315	-	SOX9	SRY-box 9	GO:0000003,GO:0000122,GO:0000165,GO:0000976,GO:0000977,GO:0000978,GO:0000981,GO:0000982,GO:0000987,GO:0001012,GO:0001046,GO:0001047,GO:0001067,GO:0001077,GO:0001101,GO:0001158,GO:0001228,GO:0001501,GO:0001502,GO:0001503,GO:0001654,GO:0001655,GO:0001656,GO:0001657,GO:0001658,GO:0001667,GO:0001708,GO:0001754,GO:0001755,GO:0001763,GO:0001822,GO:0001823,GO:0001837,GO:0001838,GO:0001889,GO:0001894,GO:…	ko:K09270,ko:K18435	ko04024,map04024
gene_PLEKHA6	55.4975706424178	81.923224799804	29.0719164850316	-1.5061942842836	0.000432484283298486	0.0173294223908065	down	116	79	42	40	25	29	1.54781890255044	1.39966451373833	0.912471050194109	0.623409365440852	0.39304517760262	0.372789925979369	chr9	64876803	65027455	-	PLEKHA6	-	-	-	-
gene_SAV1	705.868156520669	945.086517091144	466.649795950194	-1.01795614226053	0.000469783163010213	0.0186970843053366	down	1382	629	701	439	371	756	23.9651862492218	14.4829861259592	19.7923986946257	8.89177490216217	7.58031026232736	12.6298610894318	chr1	180404871	180434458	-	SAV1	-	GO:0001942,GO:0002065,GO:0003007,GO:0003205,GO:0003206,GO:0003231,GO:0003279,GO:0003281,GO:0003674,GO:0005488,GO:0005515,GO:0005575,GO:0005622,GO:0005623,GO:0005634,GO:0005737,GO:0005829,GO:0006355,GO:0007154,GO:0007165,GO:0007275,GO:0007507,GO:0008150,GO:0008285,GO:0008544,GO:0009653,GO:0009887,GO:0009888,GO:0009889,GO:0009913,GO:0009987,GO:0010468,GO:0010556,GO:0010941,GO:0010942,GO:0016202,GO:…	ko:K16686	ko04214,ko04390,ko04391,ko04392,map04214,map04390,map04391,map04392
gene_ZFP36L2	1230.49087877366	736.360441616846	1724.62131593048	1.22772614377111	0.000485929103868044	0.0190864364286182	up	668	924	439	2453	1632	1443	22.8946291813788	42.0497895136699	24.4979260194306	98.198730570719	65.9048858694099	47.6461150782788	chr3	97200395	97203094	+	ZFP36L2	-	GO:0000165,GO:0000288,GO:0000956,GO:0000981,GO:0001655,GO:0001775,GO:0001822,GO:0002376,GO:0002520,GO:0002521,GO:0002682,GO:0002694,GO:0003674,GO:0003676,GO:0003700,GO:0003723,GO:0003729,GO:0003730,GO:0005488,GO:0005575,GO:0005622,GO:0005623,GO:0005634,GO:0005737,GO:0005829,GO:0006139,GO:0006355,GO:0006357,GO:0006401,GO:0006402,GO:0006417,GO:0006464,GO:0006468,GO:0006725,GO:0006793,GO:0006796,GO:…	ko:K18753	ko04218,map04218
gene_LOC102167481	19.2209901219356	6.07673998518734	32.3652402586839	2.40895384417098	0.000488202797889195	0.0190864364286182	up	8	3	6	42	40	21	0.26500680163433	0.131954131344352	0.323612978962336	1.62505288182027	1.56123159474869	0.670178268870021	chr2	62007022	62030545	-	LOC102167481	-	GO:0005575,GO:0005622,GO:0005623,GO:0005737,GO:0005783,GO:0005789,GO:0006082,GO:0006690,GO:0006691,GO:0006950,GO:0006952,GO:0006954,GO:0008150,GO:0008152,GO:0009987,GO:0012505,GO:0016020,GO:0019752,GO:0031090,GO:0031984,GO:0042175,GO:0043226,GO:0043227,GO:0043229,GO:0043231,GO:0043436,GO:0044237,GO:0044281,GO:0044422,GO:0044424,GO:0044425,GO:0044432,GO:0044444,GO:0044446,GO:0044464,GO:0050896,GO:…	ko:K00490,ko:K07426,ko:K15001,ko:K17726,ko:K17729,ko:K17731	ko00590,ko01100,map00590,map01100
gene_NABP1	483.156160153322	296.027034301342	670.285286005301	1.17914584551557	0.000489253415629774	0.0190864364286182	up	317	242	257	995	634	509	13.91011455533	14.1000779655325	18.3616715680109	50.9971257216218	32.7794006741322	21.5175707537057	chr15	96313884	96322108	+	NABP1	nucleic acid binding protein 1	GO:0000075,GO:0000228,GO:0000278,GO:0000724,GO:0000725,GO:0000781,GO:0000784,GO:0003674,GO:0003676,GO:0003677,GO:0003697,GO:0003723,GO:0005488,GO:0005575,GO:0005622,GO:0005623,GO:0005634,GO:0005654,GO:0005694,GO:0005737,GO:0005829,GO:0006139,GO:0006259,GO:0006281,GO:0006302,GO:0006310,GO:0006351,GO:0006366,GO:0006725,GO:0006807,GO:0006950,GO:0006974,GO:0007049,GO:0007093,GO:0007346,GO:0008150,GO:…	-	-
gene_GRIP2	312.571516015868	461.460863917834	163.682168113903	-1.49303027788129	0.000489324186506445	0.0190864364286182	down	665	247	401	99	126	339	4.94084975110765	2.436753839665	4.85100834790443	0.859144809853914	1.10303896390776	2.42651909505757	chr13	69949608	70088719	+	GRIP2	-	GO:0000060,GO:0003674,GO:0003824,GO:0004385,GO:0005102,GO:0005488,GO:0005515,GO:0005575,GO:0005622,GO:0005623,GO:0005737,GO:0005783,GO:0005798,GO:0005829,GO:0005856,GO:0005886,GO:0006139,GO:0006163,GO:0006606,GO:0006725,GO:0006753,GO:0006793,GO:0006796,GO:0006807,GO:0006810,GO:0006886,GO:0006913,GO:0007154,GO:0007163,GO:0007267,GO:0007268,GO:0007275,GO:0007399,GO:0007517,GO:0008022,GO:0008104,GO:…	ko:K20251	-
gene_SNX25	242.465838554864	115.468244194019	369.463432915709	1.67453406537323	0.000489769561632483	0.0190864364286182	up	158	110	64	667	288	205	3.61514058103692	3.34191571212337	2.3842715933827	17.8256391764682	7.76427479497592	4.51882972945559	chr15	46306967	46388404	+	SNX25	-	GO:0001932,GO:0001933,GO:0003674,GO:0005102,GO:0005126,GO:0005160,GO:0005488,GO:0005515,GO:0005543,GO:0005575,GO:0005622,GO:0005623,GO:0005737,GO:0005768,GO:0007275,GO:0007568,GO:0008150,GO:0008152,GO:0008289,GO:0008340,GO:0009056,GO:0009057,GO:0009892,GO:0009966,GO:0009968,GO:0009987,GO:0010259,GO:0010563,GO:0010605,GO:0010646,GO:0010648,GO:0012505,GO:0016020,GO:0017015,GO:0019220,GO:0019222,GO:…	ko:K17887	-
gene_PKN3	178.720184641518	111.682550189611	245.757819093425	1.13537089725501	0.000494606530183047	0.0191608813793397	up	150	67	98	300	266	228	3.39131190391281	2.01134227423932	3.60753205067094	7.92225658413295	7.08595546477041	4.96609856761697	chr1	269069088	269081334	+	PKN3	-	GO:0000278,GO:0000281,GO:0000910,GO:0001667,GO:0001700,GO:0002009,GO:0002165,GO:0003674,GO:0003824,GO:0004672,GO:0004674,GO:0005488,GO:0005515,GO:0005575,GO:0005622,GO:0005623,GO:0005634,GO:0005737,GO:0005794,GO:0005938,GO:0006464,GO:0006468,GO:0006793,GO:0006796,GO:0006807,GO:0006928,GO:0006996,GO:0007010,GO:0007049,GO:0007154,GO:0007165,GO:0007275,GO:0007391,GO:0007444,GO:0007472,GO:0007552,GO:…	ko:K06071	ko04151,ko05132,map04151,map05132
gene_NEXN	10357.2117115909	6216.15200239497	14498.2714207868	1.22162169563066	0.000497552801364642	0.0192181604161316	up	9506	6344	2418	18035	14210	14790	95.5129727520734	84.6374227360323	39.5574689734435	211.656628110159	168.228253735575	143.16496099788	chr6	135315000	135382911	-	NEXN	-	GO:0003674,GO:0003779,GO:0005198,GO:0005488,GO:0005515,GO:0005575,GO:0005622,GO:0005623,GO:0005737,GO:0005912,GO:0005924,GO:0007275,GO:0007507,GO:0008092,GO:0008150,GO:0008307,GO:0009888,GO:0009987,GO:0014706,GO:0030016,GO:0030017,GO:0030018,GO:0030054,GO:0030055,GO:0030154,GO:0030334,GO:0031674,GO:0032501,GO:0032502,GO:0032879,GO:0033043,GO:0035051,GO:0040012,GO:0042692,GO:0043226,GO:0043228,GO:…	-	-
gene_PTK2B	83.3695981324906	44.4900992360984	122.249097028883	1.46603683374225	0.000505942050438125	0.0194275812564129	up	30	62	28	123	109	174	0.121284577407016	0.332820997441132	0.184310468567413	0.580818726421542	0.519219660801243	0.677700156381585	chr14	11063662	11194196	+	PTK2B	-	GO:0000003,GO:0000165,GO:0000302,GO:0001101,GO:0001505,GO:0001525,GO:0001556,GO:0001558,GO:0001568,GO:0001666,GO:0001667,GO:0001775,GO:0001894,GO:0001932,GO:0001933,GO:0001934,GO:0001944,GO:0001952,GO:0001954,GO:0002040,GO:0002252,GO:0002263,GO:0002285,GO:0002312,GO:0002313,GO:0002315,GO:0002335,GO:0002366,GO:0002376,GO:0002520,GO:0002521,GO:0002682,GO:0002683,GO:0002684,GO:0002685,GO:0002687,GO:…	ko:K05725,ko:K05871	ko01522,ko04012,ko04020,ko04062,ko04072,ko04151,ko04360,ko04370,ko04510,ko04650,ko04670,ko04810,ko04912,ko05100,ko05146,ko05161,ko05165,ko05200,ko05202,ko05205,ko05222,ko05418,map01522,map04012,map04020,map04062,map04072,map04151,map04360,map04370,map04510,map04650,map04670,map04810,map04912,map05100,map05146,map05161,map05165,map05200,map05202,map05205,map05222,map05418
gene_C2	184.718701617916	103.734296922711	265.703106313121	1.35861769496079	0.000536726769981527	0.0202035718983069	up	94	99	89	384	284	176	2.7097820586696	3.78945197706857	4.17738173309579	12.929713682859	9.64639754579765	4.88790988121724	chr7	24020590	24034042	+	C2	complement C2	GO:0002250,GO:0002252,GO:0002253,GO:0002376,GO:0002443,GO:0002449,GO:0002455,GO:0002460,GO:0002673,GO:0002682,GO:0002684,GO:0002697,GO:0002920,GO:0003674,GO:0003824,GO:0004175,GO:0004252,GO:0005575,GO:0005576,GO:0005615,GO:0006508,GO:0006807,GO:0006955,GO:0006956,GO:0006958,GO:0006959,GO:0008150,GO:0008152,GO:0008233,GO:0008236,GO:0010468,GO:0016064,GO:0016787,GO:0017171,GO:0019222,GO:0019538,GO:…	ko:K01332,ko:K01335	ko04610,ko05133,ko05150,ko05322,map04610,map05133,map05150,map05322
gene_ASB1	2029.22473535135	2731.84876366456	1326.60070703814	-1.04194323843843	0.000549811612726426	0.0205916028855457	down	2427	2355	2595	1021	1960	1358	20.2664890973019	26.1116525496183	35.2820452418087	9.95831040491258	19.2843551473797	10.9247756215829	chr15	137931419	137952050	+	ASB1	-	GO:0000003,GO:0000151,GO:0001817,GO:0001818,GO:0003006,GO:0005575,GO:0005622,GO:0005623,GO:0005737,GO:0005829,GO:0006464,GO:0006807,GO:0007275,GO:0007548,GO:0008150,GO:0008152,GO:0009889,GO:0009890,GO:0009892,GO:0009987,GO:0010556,GO:0010558,GO:0010605,GO:0016567,GO:0019222,GO:0019538,GO:0022414,GO:0030539,GO:0031323,GO:0031324,GO:0031326,GO:0031327,GO:0032446,GO:0032501,GO:0032502,GO:0032991,GO:…	ko:K10323	-
gene_CCL2	167.508404261686	56.5870994668437	278.429709056529	2.30189151777586	0.000551765092146119	0.0205916028855457	up	40	54	56	621	149	87	3.98934970202217	7.15106260188747	9.0936406991567	72.3410637713541	17.5092962722891	8.35921281601318	chr12	40798109	40800013	-	CCL2	chemokine (C-C motif) ligand 2	GO:0000003,GO:0000165,GO:0001101,GO:0001525,GO:0001568,GO:0001664,GO:0001666,GO:0001678,GO:0001776,GO:0001817,GO:0001819,GO:0001906,GO:0001910,GO:0001912,GO:0001932,GO:0001934,GO:0001936,GO:0001937,GO:0001938,GO:0001944,GO:0002237,GO:0002262,GO:0002376,GO:0002523,GO:0002544,GO:0002548,GO:0002682,GO:0002683,GO:0002684,GO:0002685,GO:0002686,GO:0002687,GO:0002688,GO:0002689,GO:0002690,GO:0002691,GO:…	ko:K05509,ko:K12964,ko:K14624	ko04060,ko04062,ko04064,ko04620,ko04621,ko04623,ko04657,ko04668,ko04933,ko05132,ko05142,ko05144,ko05164,ko05168,ko05323,ko05418,map04060,map04062,map04064,map04620,map04621,map04623,map04657,map04668,map04933,map05132,map05142,map05144,map05164,map05168,map05323,map05418
gene_KIAA0408	840.761444758821	1273.3543622962	408.168527221444	-1.64007875296919	0.00055230054590324	0.0205916028855457	down	1055	627	1669	243	327	835	3.64463006670613	2.8760950756633	9.38782484154626	0.980524481977315	1.33103370562121	2.77901878489175	chr1	35742560	35783465	+	KIAA0408	-	-	-	-
gene_SLC6A6	119.632086176622	59.9987906864664	179.265381666778	1.57074799810133	0.000553554621636786	0.0205916028855457	up	85	61	28	287	151	132	0.896540423439523	0.854309997957463	0.480857759784832	3.53577011765871	1.8765848422452	1.34130917209522	chr13	70094073	70173581	-	SLC6A6	solute carrier family 6 member 6	GO:0003333,GO:0003674,GO:0005215,GO:0005342,GO:0005343,GO:0005368,GO:0005369,GO:0005488,GO:0005575,GO:0005623,GO:0005886,GO:0005887,GO:0006082,GO:0006520,GO:0006807,GO:0006810,GO:0006811,GO:0006812,GO:0006814,GO:0006820,GO:0006865,GO:0008150,GO:0008152,GO:0008324,GO:0008509,GO:0008514,GO:0009987,GO:0015075,GO:0015077,GO:0015081,GO:0015171,GO:0015291,GO:0015293,GO:0015294,GO:0015318,GO:0015370,GO:…	ko:K05039	-
gene_FCGR2B	142.863366678397	83.4021184193929	202.324614937402	1.28160301354626	0.000563292589831287	0.0208354609357369	up	73	96	59	259	132	276	3.09704918548067	5.40793146641689	4.07553757381955	12.8344180336634	6.59841277780579	11.2807594256909	chr4	88873762	88892964	-	FCGR2B	Fc fragment of IgG%2C low affinity IIb%2C receptor (CD32)	GO:0001540,GO:0001775,GO:0001788,GO:0001794,GO:0001796,GO:0001797,GO:0001798,GO:0001803,GO:0001805,GO:0001810,GO:0001811,GO:0001812,GO:0001813,GO:0001814,GO:0001817,GO:0001818,GO:0001819,GO:0001820,GO:0001906,GO:0001909,GO:0001910,GO:0001911,GO:0001914,GO:0001915,GO:0001932,GO:0001934,GO:0002237,GO:0002250,GO:0002252,GO:0002253,GO:0002263,GO:0002266,GO:0002274,GO:0002275,GO:0002283,GO:0002285,GO:…	ko:K06463,ko:K06472,ko:K12560,ko:K16824	ko04145,ko04380,ko04611,ko04650,ko04662,ko04666,ko05140,ko05150,ko05152,ko05162,ko05322,map04145,map04380,map04611,map04650,map04662,map04666,map05140,map05150,map05152,map05162,map05322
gene_ITPR3	667.092482511549	392.656903320871	941.528061702227	1.26221415746481	0.000578782700572833	0.0212285173145677	up	309	554	212	756	1240	1104	2.46197664312275	5.86097565528785	2.75022963330174	7.03555591055442	11.6409236485933	8.47419660068009	chr7	29835922	29901305	+	ITPR3	-	GO:0000822,GO:0001775,GO:0002791,GO:0003008,GO:0003674,GO:0005215,GO:0005216,GO:0005217,GO:0005220,GO:0005261,GO:0005262,GO:0005488,GO:0005509,GO:0005543,GO:0005575,GO:0005622,GO:0005623,GO:0005634,GO:0005635,GO:0005640,GO:0005654,GO:0005730,GO:0005737,GO:0005783,GO:0005789,GO:0005791,GO:0005886,GO:0005887,GO:0005903,GO:0006810,GO:0006811,GO:0006812,GO:0006816,GO:0006873,GO:0006874,GO:0006875,GO:…	ko:K04958,ko:K04960	ko04020,ko04022,ko04070,ko04114,ko04140,ko04210,ko04218,ko04270,ko04371,ko04540,ko04611,ko04621,ko04713,ko04720,ko04723,ko04724,ko04725,ko04726,ko04728,ko04730,ko04742,ko04745,ko04750,ko04911,ko04912,ko04915,ko04918,ko04921,ko04922,ko04924,ko04925,ko04927,ko04934,ko04970,ko04971,ko04972,ko05010,ko05016,ko05167,ko05205,map04020,map04022,map04070,map04114,map04140,map04210,map04218,map04270,map0437…
gene_FAM105A	58.9637556617567	35.8919301240917	82.0355811994218	1.19132767672047	0.000588102047633437	0.0214844336386376	up	39	36	25	95	80	93	0.769647413257149	0.943331662376644	0.803294628629913	2.18978757124718	1.86019083629631	1.76812990084857	chr16	3964300	4000673	+	FAM105A	-	-	-	-
gene_ZNF385A	163.376644540405	82.0122582374135	244.741030843397	1.58094082579949	0.000589041673764387	0.0214844336386376	up	82	74	69	203	116	524	2.25855833909585	2.70634951888639	3.09438394137706	6.53077426398446	3.76457328859967	13.9044162489638	chr5	19560317	19583254	-	ZNF385A	-	GO:0000075,GO:0000077,GO:0000278,GO:0000902,GO:0000904,GO:0000981,GO:0001501,GO:0002039,GO:0002376,GO:0002520,GO:0003008,GO:0003674,GO:0003676,GO:0003700,GO:0003723,GO:0003729,GO:0003730,GO:0005488,GO:0005515,GO:0005575,GO:0005622,GO:0005623,GO:0005634,GO:0005654,GO:0006355,GO:0006357,GO:0006403,GO:0006417,GO:0006915,GO:0006950,GO:0006974,GO:0006977,GO:0006996,GO:0007049,GO:0007093,GO:0007154,GO:…	-	-
gene_GTSE1	71.2689783867199	120.809994780381	21.7279619930587	-2.4761256046449	0.000592485717071012	0.0215055615799711	down	146	193	12	25	16	31	3.55312497566789	6.23662512985572	0.475495620121767	0.710638627668207	0.458794197735267	0.72681408409212	chr5	3227813	3246679	-	GTSE1	-	GO:0000075,GO:0000077,GO:0000278,GO:0005575,GO:0005622,GO:0005623,GO:0005634,GO:0005654,GO:0005737,GO:0005829,GO:0005856,GO:0005874,GO:0005881,GO:0006950,GO:0006974,GO:0006977,GO:0007017,GO:0007049,GO:0007093,GO:0007154,GO:0007165,GO:0007346,GO:0008150,GO:0009987,GO:0010564,GO:0010948,GO:0015630,GO:0022402,GO:0023052,GO:0030330,GO:0030334,GO:0030335,GO:0031570,GO:0031571,GO:0031647,GO:0031974,GO:…	ko:K10129	ko04115,map04115
gene_CERS6	80.4290758063033	35.7299854322788	125.128166180328	1.80795543176868	0.000592905737770702	0.0215055615799711	up	41	26	32	231	74	91	0.436920592095663	0.367897391425873	0.555234293935092	2.8752910389237	0.92916038038756	0.934252055603188	chr15	74927088	75261558	+	CERS6	-	GO:0000981,GO:0003674,GO:0003700,GO:0003824,GO:0005575,GO:0005622,GO:0005623,GO:0005634,GO:0005635,GO:0005637,GO:0005737,GO:0005783,GO:0005789,GO:0006355,GO:0006357,GO:0006629,GO:0006638,GO:0006639,GO:0006641,GO:0006643,GO:0006665,GO:0006672,GO:0006807,GO:0006950,GO:0006984,GO:0006991,GO:0007154,GO:0007165,GO:0007568,GO:0008150,GO:0008152,GO:0008610,GO:0009058,GO:0009889,GO:0009891,GO:0009892,GO:…	ko:K04710	ko00600,ko01100,ko04071,map00600,map01100,map04071
gene_LOC100512656	26.1345595512096	43.9661415340994	8.30297756831973	-2.37530142974249	0.000605134373998384	0.0218070645398907	down	31	38	47	6	3	20	0.624561237628559	1.01655676170072	1.54176732849827	0.141193842569233	0.0712155601188651	0.388192679950053	chr5	22277006	22285534	-	LOC100512656	-	GO:0001523,GO:0003674,GO:0003824,GO:0004745,GO:0005575,GO:0005622,GO:0005623,GO:0005737,GO:0005783,GO:0005789,GO:0006066,GO:0006082,GO:0006091,GO:0006629,GO:0006720,GO:0006721,GO:0008150,GO:0008152,GO:0009055,GO:0009987,GO:0010817,GO:0012505,GO:0016020,GO:0016101,GO:0016229,GO:0016491,GO:0016614,GO:0016616,GO:0019752,GO:0022900,GO:0031984,GO:0032787,GO:0034308,GO:0034754,GO:0042175,GO:0042445,GO:…	ko:K00019,ko:K00061,ko:K11154,ko:K13369	ko00072,ko00140,ko00650,ko00830,ko01100,map00072,map00140,map00650,map00830,map01100
gene_LOC100512341	787.000736084185	490.310384746952	1083.69108742142	1.14290824259387	0.000606214410609456	0.0218070645398907	up	670	540	209	951	984	1696	6.72828203905809	7.20042032183552	3.41730166984724	11.1547817249863	11.6429971304685	16.4081359715405	chr3	72963478	72971734	+	LOC100512341	-	-	ko:K08853	-
gene_OLFML1	62.9292859991039	94.9658611219241	30.8927108762837	-1.60857250906598	0.000609247235736098	0.0218561186430917	down	108	63	91	24	19	63	3.75178168605904	2.90595615095427	5.14710281146088	0.973814461015893	0.77769214270253	2.10842601442254	chr9	2145678	2171875	-	OLFML1	-	-	-	-
gene_TIGAR	598.198916315751	314.051982520471	882.34585011103	1.48844860215701	0.000616824098556638	0.0220084665333039	up	438	339	134	1236	1053	503	11.0470544365854	11.3528992949974	5.50281394546425	36.4117899284814	31.292557674759	12.2220591612643	chr5	66044679	66067571	-	TIGAR	-	GO:0001666,GO:0002064,GO:0002065,GO:0002066,GO:0002831,GO:0002931,GO:0003674,GO:0003824,GO:0004083,GO:0004331,GO:0005575,GO:0005622,GO:0005623,GO:0005634,GO:0005737,GO:0005739,GO:0005740,GO:0005741,GO:0005829,GO:0006003,GO:0006109,GO:0006110,GO:0006140,GO:0006282,GO:0006793,GO:0006796,GO:0006950,GO:0006974,GO:0007275,GO:0008150,GO:0008152,GO:0009314,GO:0009410,GO:0009628,GO:0009888,GO:0009889,GO:…	ko:K14634	ko00051,ko05230,map00051,map05230
gene_ACSL1	5663.25017111592	3762.93284078577	7563.56750144606	1.0070123637398	0.00061964340988217	0.0220084665333039	up	4643	4360	1746	7764	8706	8241	69.8255862174086	87.0636960114497	42.753117998948	136.380603426052	154.267654393473	119.398764788712	chr15	45866858	45936327	-	ACSL1	acyl-CoA synthetase long-chain family member 1	GO:0001101,GO:0001676,GO:0001932,GO:0001934,GO:0003674,GO:0003824,GO:0003987,GO:0004467,GO:0005575,GO:0005622,GO:0005623,GO:0005737,GO:0005739,GO:0005740,GO:0005741,GO:0005777,GO:0005778,GO:0005783,GO:0005789,GO:0005886,GO:0006082,GO:0006139,GO:0006163,GO:0006164,GO:0006629,GO:0006631,GO:0006637,GO:0006638,GO:0006639,GO:0006641,GO:0006725,GO:0006732,GO:0006753,GO:0006790,GO:0006793,GO:0006796,GO:…	ko:K01897	ko00061,ko00071,ko01100,ko01212,ko02024,ko03320,ko04146,ko04216,ko04714,ko04920,map00061,map00071,map01100,map01212,map02024,map03320,map04146,map04216,map04714,map04920
gene_LOC102163798	27.0979394485623	6.03029436166026	48.1655845354643	2.99361386912868	0.000620217210232866	0.0220084665333039	up	6	9	2	7	72	86	0.0396624879060734	0.0789961481188459	0.0215261491574057	0.0540477870122852	0.56079160712933	0.547685403394298	chr18	39374524	39438544	+	LOC102163798	-	-	-	-
gene_HERC5	102.42153044269	43.264329436241	161.578731449139	1.8956570103065	0.000638350084011829	0.0225906918920294	up	68	23	34	96	322	102	0.966985339807904	0.434283687674781	0.787222578183582	1.59453253256416	5.39519511623389	1.39738205544381	chr8	130532256	130591158	-	HERC5	-	GO:0000079,GO:0000209,GO:0001817,GO:0001818,GO:0001932,GO:0002682,GO:0002697,GO:0002831,GO:0003674,GO:0003824,GO:0004842,GO:0005575,GO:0005622,GO:0005623,GO:0005737,GO:0005829,GO:0006464,GO:0006807,GO:0008150,GO:0008152,GO:0009987,GO:0016567,GO:0016740,GO:0019220,GO:0019222,GO:0019538,GO:0019787,GO:0031323,GO:0031347,GO:0031399,GO:0032020,GO:0032101,GO:0032268,GO:0032446,GO:0032479,GO:0032480,GO:…	ko:K22372	-
gene_CHRNA10	386.326955127115	220.656769464131	551.9971407901	1.32273608494308	0.00065743478928626	0.0230172490131398	up	222	292	104	537	380	942	7.59116257584788	13.257843046039	5.79023652680998	21.4477025508445	15.3101420904388	31.0320333898892	chr9	6427832	6431881	+	CHRNA10	-	GO:0001932,GO:0001933,GO:0003674,GO:0005102,GO:0005488,GO:0005515,GO:0005575,GO:0005623,GO:0006873,GO:0006874,GO:0006875,GO:0007154,GO:0007204,GO:0007267,GO:0007268,GO:0007271,GO:0008150,GO:0009892,GO:0009966,GO:0009968,GO:0009987,GO:0010563,GO:0010605,GO:0010646,GO:0010648,GO:0016020,GO:0019220,GO:0019222,GO:0019725,GO:0023051,GO:0023052,GO:0023057,GO:0030003,GO:0030424,GO:0031323,GO:0031324,GO:…	ko:K04810,ko:K04811,ko:K05312	ko04080,map04080
gene_IFI6	899.887350461293	545.82383718702	1253.95086373557	1.19841450309737	0.000667525282019866	0.0232462128797025	up	904	308	383	1411	1605	1019	86.4413938526823	39.1055817427385	59.6293056081115	157.591038917416	180.82924708249	93.8710180039245	chr6	84852782	84858072	-	IFI6	-	GO:0001836,GO:0002376,GO:0003254,GO:0005575,GO:0005622,GO:0005623,GO:0005737,GO:0005739,GO:0005886,GO:0006915,GO:0006950,GO:0006952,GO:0006955,GO:0006996,GO:0007005,GO:0007154,GO:0007165,GO:0007166,GO:0008150,GO:0008219,GO:0008637,GO:0009892,GO:0009966,GO:0009968,GO:0009987,GO:0010033,GO:0010466,GO:0010605,GO:0010646,GO:0010648,GO:0010941,GO:0010951,GO:0012501,GO:0016020,GO:0016043,GO:0019221,GO:…	-	-
gene_CYB561	111.284148762533	67.1326266025116	155.435670922554	1.22244105414619	0.000670113880784009	0.0232744592970446	up	48	63	67	140	199	170	1.12854607540095	1.96676880178654	2.56484135417551	3.84465405077884	5.51278988969563	3.85062292210912	chr12	15435973	15447104	+	CYB561	cytochrome b-561	GO:0000293,GO:0000323,GO:0003674,GO:0003824,GO:0005575,GO:0005622,GO:0005623,GO:0005737,GO:0005764,GO:0005765,GO:0005773,GO:0005774,GO:0006091,GO:0008150,GO:0008152,GO:0009987,GO:0012505,GO:0012506,GO:0016020,GO:0016021,GO:0016491,GO:0016722,GO:0016723,GO:0022900,GO:0030133,GO:0030658,GO:0030659,GO:0031090,GO:0031224,GO:0031410,GO:0031982,GO:0043226,GO:0043227,GO:0043229,GO:0043231,GO:0044237,GO:…	ko:K08360,ko:K16295	-
gene_IFITM1	334.541693820192	200.766328687952	468.317058952432	1.21979103665052	0.000677120365605769	0.0233937046629075	up	298	106	170	518	606	384	28.3489327286775	13.3893969856423	26.3315859805252	57.5574285663522	67.9255838453739	35.1929511447642	chr2	124095	125495	+	IFITM1	-	GO:0000323,GO:0002252,GO:0002376,GO:0002682,GO:0005575,GO:0005622,GO:0005623,GO:0005634,GO:0005737,GO:0005764,GO:0005765,GO:0005768,GO:0005770,GO:0005773,GO:0005774,GO:0005783,GO:0005886,GO:0006810,GO:0006897,GO:0006898,GO:0006950,GO:0006952,GO:0006955,GO:0007154,GO:0007165,GO:0007166,GO:0008150,GO:0008285,GO:0009605,GO:0009607,GO:0009615,GO:0009986,GO:0009987,GO:0010008,GO:0010033,GO:0012505,GO:…	ko:K06566,ko:K19831	ko04662,map04662
gene_LOC100624590	535.213518752602	0.288889276623027	1070.13814822858	11.4191109278006	0.000699304382788799	0.0238446936508202	up	1	0	0	0	1676	2015	0.0309949475595707	0	0	0	61.2075825216095	60.1686087116944	chrY	9155794	9170628	-	LOC100624590	-	GO:0000003,GO:0000070,GO:0000278,GO:0000280,GO:0000819,GO:0001558,GO:0001775,GO:0001817,GO:0001819,GO:0001932,GO:0001934,GO:0002164,GO:0002165,GO:0002168,GO:0002252,GO:0002263,GO:0002274,GO:0002275,GO:0002283,GO:0002366,GO:0002376,GO:0002443,GO:0002444,GO:0002446,GO:0003006,GO:0003674,GO:0003676,GO:0003677,GO:0003678,GO:0003723,GO:0003724,GO:0003725,GO:0003727,GO:0003729,GO:0003824,GO:0003924,GO:…	ko:K11594,ko:K17642	ko04622,ko05161,ko05203,map04622,map05161,map05203
gene_NMI	122.647938373269	80.6961057195276	164.59977102701	1.02184569474804	0.000707364918762341	0.0238717429027683	up	117	52	62	159	191	190	3.84482853035457	2.26897213153087	3.31734355759443	6.10294439230997	7.39545311666608	6.01518139168841	chr15	941379	966519	+	NMI	-	GO:0001817,GO:0001818,GO:0002682,GO:0002683,GO:0003674,GO:0003712,GO:0005488,GO:0005515,GO:0005575,GO:0005622,GO:0005623,GO:0005634,GO:0005654,GO:0005737,GO:0005829,GO:0006139,GO:0006351,GO:0006366,GO:0006725,GO:0006807,GO:0006950,GO:0006952,GO:0006954,GO:0007154,GO:0007165,GO:0007259,GO:0008150,GO:0008152,GO:0009058,GO:0009059,GO:0009889,GO:0009890,GO:0009892,GO:0009893,GO:0009987,GO:0010467,GO:…	-	-
gene_LOC106504851	209.948780264561	286.455621725575	133.441938803547	-1.10130040202871	0.000714150116572603	0.0240387702478192	down	332	332	147	108	134	205	6.2828442437968	8.34239976180973	4.52942623959527	2.38722382027156	2.98788112394649	3.7374559583332	chr9	25917950	25983084	-	LOC106504851	-	-	-	-
gene_LOC106504670	82.9242053522224	115.879423836117	49.9689868683279	-1.22028155296514	0.00074160013860556	0.0247086824806646	down	130	122	73	68	47	46	14.3119400289163	17.8340380879251	13.0853596241151	8.74410254906258	6.09667886851417	4.87884476645238	chr11	19613961	19616351	-	LOC106504670	-	-	-	-
gene_C6H16orf74	28.4470908650757	43.8039843629268	13.0901973672247	-1.75991400816577	0.000745707514174173	0.0247197321280927	down	65	29	32	18	13	11	1.07299750606113	0.635650009056663	0.860088184353737	0.347063574315341	0.252853526357519	0.174937152867814	chr6	3156781	3211165	+	C6H16orf74	-	-	-	-
MSTRG.8529	72.0900478882086	108.358883518348	35.8212122580693	-1.5925222041481	0.000755690198116729	0.0249873925609607	down	109	71	114	47	17	55	2.44572349134555	2.11530944955204	4.16479237515483	1.23177075610205	0.449438306078244	1.18890611149202	-	-	-	-	-	-	-	-	-
gene_FAM212B	166.729349157763	232.326167150658	101.132531164868	-1.20073490105559	0.000761574806782067	0.0251185403526559	down	322	226	122	64	135	138	10.0771882055467	9.39132004101852	6.21657211379357	2.33945473215796	4.97803072808945	4.1607018632504	chr4	108650666	108663756	+	FAM212B	-	GO:0001932,GO:0001933,GO:0003674,GO:0004857,GO:0004860,GO:0005488,GO:0005515,GO:0005575,GO:0005622,GO:0005623,GO:0005634,GO:0006469,GO:0008150,GO:0009892,GO:0010563,GO:0010605,GO:0019207,GO:0019210,GO:0019220,GO:0019222,GO:0019887,GO:0019899,GO:0019900,GO:0019901,GO:0030234,GO:0030291,GO:0031323,GO:0031324,GO:0031399,GO:0031400,GO:0032268,GO:0032269,GO:0033673,GO:0042325,GO:0042326,GO:0043086,GO:…	-	-
gene_LOC110255853	52.4787912433811	74.3099746543389	30.6476078324232	-1.27239974837737	0.000777248726055057	0.0255070045588093	down	76	56	71	26	38	37	2.09563163834208	2.05033150450087	3.18762592432615	0.837386348119946	1.23459711394471	0.982894921766511	chr11	74267437	74295375	+	LOC110255853	-	-	-	-
gene_DGKD	1803.62555953569	971.68878050745	2635.56233856393	1.43970180814374	0.000787714549892209	0.0256575480504691	up	736	1199	693	4004	2851	1461	5.68525938796613	12.2977697202931	8.71592233157774	36.1258199114907	25.9483647190503	10.8724319613475	chr15	133749349	133867804	+	DGKD	-	GO:0001775,GO:0003674,GO:0003824,GO:0004143,GO:0005488,GO:0005515,GO:0005575,GO:0005622,GO:0005623,GO:0005634,GO:0005737,GO:0005768,GO:0005829,GO:0005886,GO:0006629,GO:0006638,GO:0006639,GO:0006793,GO:0006796,GO:0006950,GO:0007154,GO:0007165,GO:0007166,GO:0007167,GO:0007169,GO:0007173,GO:0007186,GO:0007205,GO:0007275,GO:0007596,GO:0007599,GO:0008150,GO:0008152,GO:0008289,GO:0009611,GO:0009987,GO:…	ko:K00901	ko00561,ko00564,ko01100,ko01110,ko04070,ko04072,ko05231,map00561,map00564,map01100,map01110,map04070,map04072,map05231
gene_DIXDC1	90.7826174206963	48.7859297494154	132.779305091977	1.44905713887676	0.000799696813503955	0.0259260742354365	up	49	37	47	199	78	155	0.659512664324869	0.661246653716663	1.02998894809707	3.12846506784917	1.23697798038496	2.00984594811978	chr9	39666454	39734909	+	DIXDC1	-	GO:0001654,GO:0001932,GO:0001934,GO:0003674,GO:0005488,GO:0005515,GO:0005575,GO:0005622,GO:0005623,GO:0005737,GO:0005829,GO:0005912,GO:0005924,GO:0005925,GO:0006928,GO:0007154,GO:0007165,GO:0007166,GO:0007267,GO:0007275,GO:0007399,GO:0007417,GO:0007420,GO:0007423,GO:0008092,GO:0008150,GO:0008283,GO:0009893,GO:0009966,GO:0009967,GO:0009987,GO:0010562,GO:0010604,GO:0010646,GO:0010647,GO:0010720,GO:…	-	-
gene_CMPK2	175.047777551635	85.5516904517365	264.543864651533	1.62565843286719	0.000808225046680978	0.0261295283301561	up	124	56	65	183	505	161	2.91541069478578	1.74823893492137	2.48827892569266	5.02551208066091	13.9897431874186	3.64676641446805	chr3	128903395	128917873	+	CMPK2	-	GO:0002237,GO:0003674,GO:0003824,GO:0004127,GO:0004550,GO:0004798,GO:0005575,GO:0005622,GO:0005623,GO:0005737,GO:0005739,GO:0006139,GO:0006165,GO:0006220,GO:0006221,GO:0006227,GO:0006233,GO:0006235,GO:0006725,GO:0006753,GO:0006793,GO:0006796,GO:0006807,GO:0008150,GO:0008152,GO:0009041,GO:0009058,GO:0009117,GO:0009123,GO:0009132,GO:0009133,GO:0009138,GO:0009139,GO:0009141,GO:0009142,GO:0009147,GO:…	ko:K13809	ko00240,ko01100,map00240,map01100
gene_LOC102164231	76.6298252078823	42.7182771110835	110.541373304681	1.37115272691124	0.000826252478177624	0.0264522003649335	up	49	36	34	85	177	97	0.652412222936121	0.636448421054402	0.737076514078938	1.32189240939983	2.77676791084676	1.24423311595941	chr7	59412344	59423429	+	LOC102164231	-	-	-	-
gene_LOC100736982	29.3136784023801	3.88268660026768	54.7446702044925	3.84458518565629	0.000832172389143331	0.0265767445449824	up	1	6	3	1	110	73	0.0132978323400739	0.105941668176111	0.064954576422548	0.0155321661344829	1.72351014760787	0.935206951063543	chr12	55051990	55103415	-	LOC100736982	-	GO:0000146,GO:0003008,GO:0003012,GO:0003674,GO:0003774,GO:0003824,GO:0005575,GO:0005622,GO:0005623,GO:0005737,GO:0005856,GO:0005859,GO:0006936,GO:0008150,GO:0015629,GO:0016459,GO:0016460,GO:0016462,GO:0016787,GO:0016817,GO:0016818,GO:0017111,GO:0030016,GO:0032501,GO:0032991,GO:0043226,GO:0043228,GO:0043229,GO:0043232,GO:0043292,GO:0044422,GO:0044424,GO:0044430,GO:0044444,GO:0044446,GO:0044449,GO:…	ko:K10352	ko04530,map04530
gene_ZNF385D	515.686965207033	725.787130348096	305.586800065971	-1.24607488368082	0.000853317863219414	0.0271197672354248	down	770	653	583	240	182	627	10.1017444187343	11.3750558109389	12.4532255270655	3.67763028417601	2.81330841826002	7.92459735184353	chr13	8234734	9214628	-	ZNF385D	-	GO:0002039,GO:0003674,GO:0003676,GO:0003723,GO:0005488,GO:0005515,GO:0006915,GO:0007154,GO:0007165,GO:0008150,GO:0008219,GO:0009987,GO:0012501,GO:0023052,GO:0035556,GO:0050789,GO:0050794,GO:0050896,GO:0051716,GO:0065007,GO:0072331,GO:0072332,GO:0097159,GO:0097190,GO:0097193,GO:1901363	-	-
gene_NAMPT	2681.99518121572	1775.45123464402	3588.53912778741	1.01501791121821	0.000878975512920785	0.0277332659426139	up	1945	1941	1087	5132	2973	3470	30.1930343452	40.0080509361386	27.4741551679154	93.0518425606877	54.37789241559	51.8944176954862	chr9	106119896	106162126	-	NAMPT	nicotinamide phosphoribosyltransferase	GO:0000003,GO:0003674,GO:0003824,GO:0005102,GO:0005125,GO:0005488,GO:0005515,GO:0005575,GO:0005622,GO:0005623,GO:0005634,GO:0005654,GO:0005737,GO:0005829,GO:0006139,GO:0006355,GO:0006357,GO:0006725,GO:0006732,GO:0006733,GO:0006753,GO:0006793,GO:0006796,GO:0006807,GO:0007154,GO:0007165,GO:0007267,GO:0007565,GO:0007623,GO:0008144,GO:0008150,GO:0008152,GO:0008284,GO:0009058,GO:0009108,GO:0009117,GO:…	ko:K03462	ko00760,ko01100,ko04621,map00760,map01100,map04621
gene_RNF41	677.118473826845	394.958190674474	959.278756979215	1.2783304119424	0.000927296520689907	0.0287725607628285	up	562	415	171	1196	1192	676	8.58584935251762	8.41840371269711	4.25354181119118	21.3417143274399	21.4567287240405	9.94941755006267	chr5	21595703	21624589	-	RNF41	-	GO:0000209,GO:0001932,GO:0002682,GO:0002694,GO:0003674,GO:0003824,GO:0004842,GO:0005102,GO:0005126,GO:0005128,GO:0005135,GO:0005488,GO:0005515,GO:0005575,GO:0005622,GO:0005623,GO:0005737,GO:0005783,GO:0005829,GO:0006355,GO:0006464,GO:0006508,GO:0006807,GO:0006915,GO:0007154,GO:0007165,GO:0007166,GO:0008092,GO:0008150,GO:0008152,GO:0008219,GO:0008270,GO:0008285,GO:0009056,GO:0009057,GO:0009889,GO:…	ko:K11981	ko04144,map04144
gene_KLHL29	725.519996401274	439.231954272075	1011.80803853047	1.20394003676927	0.000960520801982963	0.0294544716186532	up	372	578	256	1145	1312	794	6.10688240226366	12.5990894494218	6.84264847552221	21.9549917366869	25.3776123295079	12.5574406013639	chr3	114871659	114937646	-	KLHL29	-	GO:0000151,GO:0005575,GO:0005622,GO:0005623,GO:0031461,GO:0031463,GO:0032991,GO:0044424,GO:0044464,GO:1902494,GO:1990234	ko:K10457,ko:K10461,ko:K10465	-
gene_LOC110261640	152.054411031212	97.9698590577223	206.138963004702	1.06353859792214	0.000963816538462584	0.0294545004007926	up	161	64	62	211	230	234	1.21407587578004	0.640817895309157	0.761235950513031	1.85846156132291	2.04356330694748	1.69996438932883	chr7	104007813	104037100	+	LOC110261640	-	-	-	-
gene_NR0B2	17.6482038912346	5.19517134052155	30.1012364419476	2.59158336319805	0.000965020671447993	0.0294545004007926	up	1	6	6	30	43	24	0.0611218323374072	0.48694770051293	0.597111262665267	2.14175009136115	3.09674273488867	1.41322600354799	chr6	84225670	84228156	+	NR0B2	-	GO:0000122,GO:0000981,GO:0002791,GO:0002793,GO:0003674,GO:0003700,GO:0003712,GO:0003714,GO:0005102,GO:0005488,GO:0005515,GO:0005575,GO:0005622,GO:0005623,GO:0005634,GO:0005654,GO:0005737,GO:0006066,GO:0006139,GO:0006351,GO:0006352,GO:0006355,GO:0006357,GO:0006366,GO:0006367,GO:0006629,GO:0006725,GO:0006807,GO:0007154,GO:0007165,GO:0007166,GO:0007219,GO:0007275,GO:0008134,GO:0008150,GO:0008152,GO:…	ko:K08562,ko:K08563	ko04976,map04976
gene_CORO2B	170.091067164148	227.614264177198	112.567870151098	-1.01108092279799	0.000967607757015569	0.0294647813264229	down	261	161	208	88	107	184	2.02432288736666	1.65805853203815	2.62669870663273	0.797210709593025	0.977830011051966	1.37486834852677	chr1	166465870	166608840	+	CORO2B	-	GO:0003674,GO:0003779,GO:0005488,GO:0005515,GO:0005575,GO:0005622,GO:0005623,GO:0005856,GO:0006996,GO:0007010,GO:0008092,GO:0008150,GO:0009987,GO:0015629,GO:0016020,GO:0016043,GO:0030029,GO:0030036,GO:0043226,GO:0043228,GO:0043229,GO:0043232,GO:0044424,GO:0044464,GO:0044877,GO:0051015,GO:0071840	ko:K13887	-
gene_CYP2C91	28.1793860212251	13.1114772875192	43.247294754931	1.72106582519185	0.000991932205702875	0.0299962131673752	up	18	7	12	40	36	69	0.919225244485217	0.474659504354081	0.997788125086902	2.38594596091988	2.16616854440011	3.39470891870844	chr14	106696697	106736291	-	CYP2C91	cytochrome P450 2C21 pseudogene	-	-	-
gene_ERN1	234.542165514831	155.707458900551	313.376872129111	1.01132314380706	0.00101438880768581	0.0302912768465468	up	132	170	121	388	329	296	1.43196657725217	2.44873943547414	2.13723347509629	4.9163393227779	4.20528229556285	3.09353243798092	chr12	14881913	14963290	+	ERN1	-	GO:0000165,GO:0000166,GO:0000187,GO:0000287,GO:0000394,GO:0000902,GO:0000904,GO:0001654,GO:0001666,GO:0001678,GO:0001745,GO:0001751,GO:0001754,GO:0001932,GO:0001934,GO:0001935,GO:0002119,GO:0002164,GO:0003674,GO:0003824,GO:0004518,GO:0004519,GO:0004521,GO:0004540,GO:0004672,GO:0004674,GO:0005102,GO:0005161,GO:0005488,GO:0005515,GO:0005524,GO:0005575,GO:0005622,GO:0005623,GO:0005634,GO:0005635,GO:…	ko:K08852,ko:K11715,ko:K18412	ko04140,ko04141,ko04210,ko04932,ko05010,map04140,map04141,map04210,map04932,map05010
gene_LOC110256603	94.1570320362728	48.3948493995231	139.919214673023	1.52212289233439	0.00101556976749916	0.0302912768465468	up	68	48	24	220	128	96	3.66962145681282	3.43944441264115	2.10877984836548	13.8671179248663	8.13884223356991	4.99100034416656	chr14	6474095	6476196	+	LOC110256603	-	-	-	-
gene_RRAS2	731.52945507905	453.10322275487	1009.95568740323	1.15522449226851	0.00102650623552905	0.03047862278462	up	592	399	298	1600	806	818	15.0488274884914	13.4675487530351	12.3340262485405	47.5063991944718	24.1410583283922	20.0326440172909	chr2	44890129	44961003	+	RRAS2	-	GO:0000003,GO:0002119,GO:0002164,GO:0003674,GO:0003824,GO:0003924,GO:0005488,GO:0005515,GO:0005575,GO:0005622,GO:0005623,GO:0005737,GO:0005783,GO:0005886,GO:0007154,GO:0007165,GO:0007264,GO:0007265,GO:0007275,GO:0007567,GO:0008150,GO:0009791,GO:0009987,GO:0010941,GO:0012505,GO:0016020,GO:0016462,GO:0016787,GO:0016817,GO:0016818,GO:0017111,GO:0022414,GO:0023052,GO:0030334,GO:0030335,GO:0032501,GO:…	ko:K07830	ko04010,ko04014,ko04024,ko04072,ko04137,ko04140,ko04218,ko04371,ko04810,ko05166,ko05205,map04010,map04014,map04024,map04072,map04137,map04140,map04218,map04371,map04810,map05166,map05205
gene_LOC106505835	37.5085648569101	9.71792970160592	65.2992000122142	2.74664754476307	0.00104234553633913	0.0308091928957667	up	6	21	0	54	52	115	0.17716332142685	0.823334969948046	0	1.86237656173593	1.80911516271715	3.27133045422693	chr13	180177788	180188491	-	LOC106505835	-	-	-	-
gene_C1QTNF4	109.178062337668	52.3791120825282	165.977012592809	1.66767687816524	0.0010521284346822	0.0310283101885783	up	40	74	29	74	200	291	0.586228753368455	1.44003665887417	0.692010636427461	1.26674739092449	3.45364287204925	4.10869710956459	chr2	15019751	15026905	+	C1QTNF4	-	GO:0001817,GO:0001819,GO:0001959,GO:0001961,GO:0002791,GO:0002793,GO:0005575,GO:0005576,GO:0005615,GO:0008150,GO:0009966,GO:0009967,GO:0010646,GO:0010647,GO:0023051,GO:0023056,GO:0032675,GO:0032680,GO:0032755,GO:0032760,GO:0032879,GO:0032880,GO:0044421,GO:0048518,GO:0048522,GO:0048583,GO:0048584,GO:0050707,GO:0050708,GO:0050714,GO:0050715,GO:0050789,GO:0050794,GO:0051046,GO:0051047,GO:0051049,GO:…	ko:K19470	-
gene_RCOR2	73.8650926322901	112.858144468306	34.8720407962741	-1.70217984609567	0.00106055898570404	0.0312066502445139	down	179	124	32	47	30	36	5.52042431334688	5.07780264923902	1.6068563543932	1.69304484224002	1.09013677438811	1.06961120218657	chr2	8146680	8153680	+	RCOR2	-	GO:0000122,GO:0000785,GO:0000981,GO:0001067,GO:0003674,GO:0003676,GO:0003677,GO:0003682,GO:0003700,GO:0003712,GO:0003714,GO:0005488,GO:0005515,GO:0005575,GO:0005622,GO:0005623,GO:0005634,GO:0005667,GO:0005694,GO:0006355,GO:0006357,GO:0007154,GO:0007165,GO:0007166,GO:0007219,GO:0007221,GO:0008134,GO:0008150,GO:0008593,GO:0009889,GO:0009890,GO:0009891,GO:0009892,GO:0009893,GO:0009966,GO:0009967,GO:…	ko:K11829	ko05016,map05016
gene_IFNAR2	157.831081223782	77.8987238599309	237.763438587634	1.60845282529149	0.0010818830349128	0.0316916699309803	up	91	69	58	444	115	197	2.00724533461436	2.02089085816321	2.08302607148171	11.4391356247039	2.98880245843685	4.18628993951309	chr13	196765915	196852640	+	IFNAR2	interferon alpha and beta receptor subunit 2	GO:0001959,GO:0002252,GO:0002376,GO:0002682,GO:0003674,GO:0004888,GO:0004896,GO:0004904,GO:0004905,GO:0005488,GO:0005515,GO:0005575,GO:0005576,GO:0005615,GO:0005623,GO:0005886,GO:0005887,GO:0006355,GO:0006357,GO:0006950,GO:0006952,GO:0006955,GO:0007154,GO:0007165,GO:0007166,GO:0007259,GO:0008150,GO:0008283,GO:0009605,GO:0009607,GO:0009615,GO:0009889,GO:0009966,GO:0009987,GO:0010033,GO:0010468,GO:…	ko:K05131	ko04060,ko04151,ko04217,ko04380,ko04620,ko04621,ko04630,ko04650,ko05160,ko05162,ko05164,ko05165,ko05167,ko05168,ko05200,map04060,map04151,map04217,map04380,map04620,map04621,map04630,map04650,map05160,map05162,map05164,map05165,map05167,map05168,map05200
gene_KCNK13	33.4014329000476	51.3402529653842	15.462612834711	-1.74806837669604	0.00108788399057348	0.0317963235994846	down	67	45	34	18	23	8	1.71195853948348	1.52674201555449	1.41450668490424	0.537207564238107	0.692447070949144	0.196930253478794	chr7	111866471	111981304	+	KCNK13	potassium two pore domain channel subfamily K member 13	GO:0003674,GO:0005215,GO:0005216,GO:0005261,GO:0005267,GO:0005575,GO:0005623,GO:0005886,GO:0005887,GO:0006810,GO:0006811,GO:0006812,GO:0006813,GO:0008150,GO:0008324,GO:0009987,GO:0015075,GO:0015077,GO:0015079,GO:0015267,GO:0015318,GO:0015672,GO:0016020,GO:0016021,GO:0022803,GO:0022838,GO:0022840,GO:0022841,GO:0022842,GO:0022857,GO:0022890,GO:0030001,GO:0030322,GO:0031224,GO:0031226,GO:0034220,GO:…	ko:K04921,ko:K04922	-
gene_SH3BGRL2	99.1144052322994	65.2231797260509	133.005630738548	1.02628138024047	0.00111631321589948	0.032410211195095	up	68	75	39	140	146	149	1.28684761619935	1.88457825944497	1.20168451254568	3.09454939664831	3.255452567882	2.71649237947145	chr1	86416281	86481805	-	SH3BGRL2	-	GO:0005575,GO:0005622,GO:0005623,GO:0005634,GO:0005635,GO:0005654,GO:0005737,GO:0012505,GO:0016020,GO:0031090,GO:0031965,GO:0031967,GO:0031974,GO:0031975,GO:0031981,GO:0043226,GO:0043227,GO:0043229,GO:0043231,GO:0043233,GO:0044422,GO:0044424,GO:0044428,GO:0044446,GO:0044464,GO:0070013	-	-
gene_YPEL2	784.141768884782	496.365437842791	1071.91809992677	1.11120730843965	0.00112231671209733	0.0325124226287665	up	418	668	278	1100	868	1603	5.06390139808685	10.7453390918738	5.48354487780752	15.5651323646459	12.3899339359256	18.7088242067791	chr12	35573148	35644204	+	YPEL2	-	-	-	-
gene_CDC42EP3	938.629939506777	1272.32971418233	604.930164831222	-1.07264054224341	0.00118112135777588	0.0337972106081525	down	2003	1042	680	439	566	1042	16.9297658763637	11.6942513911313	9.35807589238391	4.33396796974051	5.63672361626091	8.48480244416675	chr3	102537662	102567669	+	CDC42EP3	-	GO:0003674,GO:0005096,GO:0005488,GO:0005515,GO:0005519,GO:0005575,GO:0005622,GO:0005623,GO:0005737,GO:0005829,GO:0005856,GO:0005886,GO:0007154,GO:0007165,GO:0007264,GO:0007265,GO:0007266,GO:0008047,GO:0008064,GO:0008092,GO:0008150,GO:0008360,GO:0009987,GO:0010638,GO:0015629,GO:0016020,GO:0016043,GO:0017016,GO:0017048,GO:0017049,GO:0019899,GO:0022603,GO:0022604,GO:0023052,GO:0030234,GO:0030695,GO:…	-	-
gene_DDIT3	395.908017169553	239.674972199873	552.141062139233	1.20234969775115	0.00118572174246698	0.0338253605574348	up	292	229	156	885	451	422	23.3228806260741	24.2867568045923	20.287642513204	82.5645812937748	42.4439883282809	32.4725057151804	chr5	22785441	22789867	-	DDIT3	DNA damage inducible transcript 3	GO:0000122,GO:0000302,GO:0000976,GO:0000977,GO:0000978,GO:0000981,GO:0000982,GO:0000987,GO:0001012,GO:0001067,GO:0001077,GO:0001228,GO:0001568,GO:0001817,GO:0001819,GO:0001944,GO:0001955,GO:0001975,GO:0003002,GO:0003674,GO:0003676,GO:0003677,GO:0003690,GO:0003700,GO:0003712,GO:0003714,GO:0005488,GO:0005515,GO:0005575,GO:0005622,GO:0005623,GO:0005634,GO:0005654,GO:0005667,GO:0005737,GO:0005768,GO:…	ko:K04452	ko04010,ko04141,ko04210,ko04932,ko05202,map04010,map04141,map04210,map04932,map05202
gene_ADGRE1	17.2440934180568	5.07229704451574	29.4158897915978	2.53549884348827	0.0012033995976851	0.034203536893525	up	4	8	2	28	48	18	0.0464414986434751	0.123330622943242	0.0378080150667935	0.379712977132155	0.656640670737675	0.201336610269197	chr2	72217036	72305925	-	ADGRE1	-	GO:0003674,GO:0004888,GO:0004930,GO:0005575,GO:0005623,GO:0005886,GO:0005887,GO:0007154,GO:0007155,GO:0007165,GO:0007186,GO:0008150,GO:0009897,GO:0009986,GO:0009987,GO:0016020,GO:0016021,GO:0022610,GO:0023052,GO:0031224,GO:0031226,GO:0038023,GO:0044425,GO:0044459,GO:0044464,GO:0050789,GO:0050794,GO:0050896,GO:0051716,GO:0060089,GO:0065007,GO:0071944,GO:0098552	ko:K04591,ko:K04593,ko:K08443,ko:K08444,ko:K08445,ko:K08446	-
gene_PSAT1	96.7853357751988	135.985045942838	57.5856256075596	-1.24242601534187	0.00121284247217916	0.0343001281440906	down	223	72	101	51	62	78	7.48395508550318	3.20843695209062	5.51893565207591	1.99916048781146	2.45164907144616	2.52188294753441	chr1	231142673	231172364	+	PSAT1	-	GO:0003674,GO:0003824,GO:0004648,GO:0005575,GO:0005622,GO:0005623,GO:0005737,GO:0005829,GO:0006082,GO:0006520,GO:0006563,GO:0006564,GO:0006725,GO:0006766,GO:0006767,GO:0006807,GO:0008150,GO:0008152,GO:0008483,GO:0008614,GO:0008615,GO:0008652,GO:0009058,GO:0009069,GO:0009070,GO:0009110,GO:0009987,GO:0016053,GO:0016740,GO:0016769,GO:0017144,GO:0018130,GO:0019438,GO:0019752,GO:0034641,GO:0042364,GO:…	ko:K00831	ko00260,ko00680,ko00750,ko01100,ko01120,ko01130,ko01200,ko01230,map00260,map00680,map00750,map01100,map01120,map01130,map01200,map01230
gene_LGALS9	275.408116145353	144.457438331095	406.35879395961	1.48729816298681	0.0012448357172906	0.0348513400341473	up	263	80	87	435	617	243	8.84637392219041	3.57301002370926	4.76470968118617	17.0903113591252	24.4531614060547	7.87444276024975	chr12	44155079	44173634	+	LGALS9	galectin 9	GO:0000003,GO:0000165,GO:0001817,GO:0001818,GO:0001819,GO:0001910,GO:0001911,GO:0001932,GO:0001934,GO:0002218,GO:0002221,GO:0002224,GO:0002237,GO:0002253,GO:0002376,GO:0002507,GO:0002519,GO:0002520,GO:0002682,GO:0002683,GO:0002684,GO:0002685,GO:0002687,GO:0002688,GO:0002690,GO:0002694,GO:0002695,GO:0002696,GO:0002697,GO:0002698,GO:0002699,GO:0002703,GO:0002704,GO:0002706,GO:0002707,GO:0002715,GO:…	ko:K06832,ko:K10093,ko:K17522	-
gene_ANG	92.4324870551211	60.4494742955456	124.415499814697	1.03825071119232	0.00124736282770303	0.0348513400341473	up	82	38	51	111	147	152	6.96970923885935	4.28863522719787	7.05795088137788	11.0198316842795	14.7217164810667	12.4465334088728	chr7	78249479	78262846	-	ANG	angiogenin	GO:0000003,GO:0001525,GO:0001541,GO:0001556,GO:0001568,GO:0001666,GO:0001678,GO:0001878,GO:0001890,GO:0001932,GO:0001934,GO:0001936,GO:0001938,GO:0001944,GO:0002237,GO:0002376,GO:0002791,GO:0002793,GO:0003006,GO:0003674,GO:0003676,GO:0003677,GO:0003723,GO:0003779,GO:0003824,GO:0004518,GO:0004519,GO:0004540,GO:0005102,GO:0005488,GO:0005507,GO:0005515,GO:0005539,GO:0005575,GO:0005576,GO:0005604,GO:…	ko:K01168,ko:K16631	-
gene_SDK1	51.8790866251185	77.3162600273487	26.4419132228883	-1.55227674463019	0.00128308368118928	0.0356702711708969	down	74	108	34	29	30	27	0.571973013527428	1.10841470329256	0.427888272183534	0.261814075404377	0.273215529081021	0.201053480661006	chr3	2814418	3327838	+	SDK1	-	GO:0001654,GO:0001745,GO:0003407,GO:0003674,GO:0005488,GO:0005515,GO:0005575,GO:0005623,GO:0005886,GO:0005887,GO:0007155,GO:0007156,GO:0007275,GO:0007399,GO:0007416,GO:0007423,GO:0007610,GO:0008150,GO:0009410,GO:0009653,GO:0009887,GO:0009987,GO:0010033,GO:0010243,GO:0010721,GO:0010842,GO:0010975,GO:0014070,GO:0016020,GO:0016021,GO:0016043,GO:0022008,GO:0022607,GO:0022610,GO:0030154,GO:0030534,GO:…	ko:K16353	-
gene_GK	151.582034233257	76.3006237219682	226.863444744547	1.56810718923223	0.00129050998467674	0.0358007155494858	up	102	76	41	140	435	157	0.835109153114471	0.826211751813693	0.546555886349277	1.33882027852345	4.19635900342912	1.23835949200154	chrX	26470422	26558892	+	GK	glycerol kinase	GO:0003674,GO:0003824,GO:0004370,GO:0005488,GO:0005515,GO:0005575,GO:0005622,GO:0005623,GO:0005634,GO:0005737,GO:0005739,GO:0005740,GO:0005741,GO:0005829,GO:0005975,GO:0006066,GO:0006071,GO:0006072,GO:0006629,GO:0006638,GO:0006639,GO:0006641,GO:0006793,GO:0006796,GO:0006950,GO:0008150,GO:0008152,GO:0008610,GO:0009058,GO:0009266,GO:0009409,GO:0009628,GO:0009636,GO:0009987,GO:0010033,GO:0010565,GO:…	ko:K00864	ko00561,ko01100,ko03320,ko04626,map00561,map01100,map03320,map04626
gene_CDK18	92.2854354393112	46.4366919098709	138.134178968751	1.57872155223479	0.00129330660297098	0.0358024453685032	up	36	43	45	148	216	75	0.767826547994838	1.21776582649114	1.56271861068332	3.68700318496733	5.42818550447835	1.54108253836165	chr9	66175539	66202799	+	CDK18	-	GO:0003674,GO:0005488,GO:0005515,GO:0005575,GO:0005622,GO:0005623,GO:0005634,GO:0005737,GO:0006464,GO:0006468,GO:0006793,GO:0006796,GO:0006807,GO:0008150,GO:0008152,GO:0009987,GO:0016310,GO:0019538,GO:0030424,GO:0030425,GO:0036211,GO:0036477,GO:0042995,GO:0043005,GO:0043170,GO:0043226,GO:0043227,GO:0043229,GO:0043231,GO:0043412,GO:0044237,GO:0044238,GO:0044260,GO:0044267,GO:0044424,GO:0044463,GO:…	ko:K08820,ko:K15595,ko:K15596	-
gene_USP43	201.64851535561	284.160907967163	119.136122744057	-1.25584218249942	0.00131392672649474	0.0362201190667834	down	367	350	103	109	135	149	4.30206934217121	5.44771137303697	1.96587642196394	1.4924129678223	1.86459887145342	1.6826803506963	chr12	54584386	54643921	+	USP43	-	GO:0000731,GO:0003674,GO:0003824,GO:0004843,GO:0005575,GO:0005622,GO:0005623,GO:0005634,GO:0005654,GO:0006139,GO:0006259,GO:0006281,GO:0006301,GO:0006464,GO:0006508,GO:0006725,GO:0006807,GO:0006950,GO:0006974,GO:0008150,GO:0008152,GO:0008233,GO:0008234,GO:0009058,GO:0009059,GO:0009987,GO:0016579,GO:0016787,GO:0018130,GO:0019438,GO:0019538,GO:0019783,GO:0019785,GO:0019985,GO:0031974,GO:0031981,GO:…	ko:K11852,ko:K11856,ko:K21343	ko04137,map04137
gene_LOC106505119	19.2701567929989	32.0239629192625	6.51635066673533	-2.29218373423096	0.00135916452102492	0.0367704550378107	down	57	11	26	5	6	11	2.34321803550355	0.600433942072915	1.74027884531547	0.240081681524694	0.29062261265128	0.435646815590485	chr10	23800997	23805038	+	LOC106505119	-	-	-	-
gene_KBTBD12	1792.55197112876	1156.412317361	2428.69162489651	1.06965695407415	0.00138477206096531	0.0371097847330553	up	1676	1195	498	3017	2546	2286	23.883693464751	22.6115369555446	11.5548540519834	50.2173693817478	42.7490216733032	31.3839579568401	chr13	72299096	72365575	-	KBTBD12	-	GO:0000151,GO:0005575,GO:0005622,GO:0005623,GO:0031461,GO:0031463,GO:0032991,GO:0044424,GO:0044464,GO:1902494,GO:1990234	ko:K10475,ko:K21912	-
gene_CILP2	13.6794663840768	1.60137401687689	25.7575587512766	4.08085253395479	0.00138824651885551	0.0371097847330553	up	1	0	3	48	28	3	0.0179274956408824	0	0.0875686244111664	1.0051063970669	0.591449901078993	0.0518137342446019	chr2	58383568	58391973	-	CILP2	-	-	-	-
gene_SLC4A11	80.0115810797097	44.8492719385439	115.173890220875	1.37306435591505	0.0014185255846419	0.037496627698691	up	43	22	55	109	104	171	0.420878761598381	0.285920924796626	0.876514070442771	1.24613825172341	1.19939490935449	1.61245899276998	chr17	32445360	32458246	+	SLC4A11	-	GO:0003674,GO:0005215,GO:0005216,GO:0005261,GO:0005272,GO:0005488,GO:0005515,GO:0005575,GO:0005623,GO:0005886,GO:0005887,GO:0006810,GO:0006811,GO:0006812,GO:0006814,GO:0006820,GO:0006855,GO:0006873,GO:0006885,GO:0008150,GO:0008324,GO:0008509,GO:0008514,GO:0009987,GO:0015075,GO:0015077,GO:0015078,GO:0015081,GO:0015103,GO:0015106,GO:0015238,GO:0015252,GO:0015267,GO:0015318,GO:0015672,GO:0015698,GO:…	ko:K13862	-
gene_VASH2	71.7232125398754	32.177948452825	111.268476626926	1.78625189123578	0.00141924475131067	0.037496627698691	up	28	53	9	143	124	90	0.457431379307165	1.14968402122424	0.239396655507145	2.72869587083868	2.38687630866026	1.41649303856279	chr9	130473854	130511307	-	VASH2	-	GO:0000003,GO:0000768,GO:0001568,GO:0001701,GO:0001890,GO:0001892,GO:0001936,GO:0001938,GO:0001944,GO:0003006,GO:0005575,GO:0005622,GO:0005623,GO:0005737,GO:0006949,GO:0007275,GO:0008150,GO:0008284,GO:0009653,GO:0009790,GO:0009792,GO:0009987,GO:0016043,GO:0022414,GO:0022603,GO:0032501,GO:0032502,GO:0042127,GO:0043009,GO:0044424,GO:0044464,GO:0045026,GO:0045765,GO:0045766,GO:0048513,GO:0048518,GO:…	-	-
gene_LRG1	60.8910320910837	34.1553205854393	87.6267435967281	1.37979400430806	0.00142037019539871	0.037496627698691	up	21	29	39	90	97	100	1.02045841100842	1.87115048507511	3.08566141040709	5.10822123951363	5.5537721170104	4.68144610430926	chr2	74300598	74303117	+	LRG1	-	GO:0001775,GO:0002252,GO:0002263,GO:0002274,GO:0002275,GO:0002283,GO:0002366,GO:0002376,GO:0002443,GO:0002444,GO:0002446,GO:0005575,GO:0005576,GO:0005615,GO:0005622,GO:0005623,GO:0005737,GO:0006810,GO:0006887,GO:0006955,GO:0008150,GO:0009987,GO:0012505,GO:0016020,GO:0016192,GO:0030141,GO:0031410,GO:0031974,GO:0031982,GO:0031983,GO:0032940,GO:0034774,GO:0035580,GO:0036230,GO:0042119,GO:0042581,GO:…	ko:K13023	-
gene_RTKN2	178.182555919603	19.4432346309318	336.921877208273	4.11718228245858	0.0014517147834199	0.0378098958235064	up	13	24	15	886	95	38	0.108824995255975	0.26676647491999	0.204448632918444	8.66303762510687	0.937020767606389	0.306459376859938	chr14	65686718	65861385	-	RTKN2	-	GO:0002376,GO:0002520,GO:0005575,GO:0005623,GO:0005886,GO:0007275,GO:0008150,GO:0008284,GO:0016020,GO:0030097,GO:0032501,GO:0032502,GO:0042127,GO:0044464,GO:0048513,GO:0048518,GO:0048522,GO:0048534,GO:0048731,GO:0048856,GO:0050789,GO:0050794,GO:0065007,GO:0071944	-	-
gene_EREG	43.482653665163	19.3534669034351	67.6118404268909	1.81663575646382	0.00145197390614429	0.0378098958235064	up	19	10	23	104	36	80	0.320053617410813	0.223667994106204	0.630818792135436	2.04622625452057	0.714515980706779	1.2982643725367	chr8	70351316	70372530	+	EREG	-	GO:0000003,GO:0000165,GO:0000280,GO:0001541,GO:0001547,GO:0001550,GO:0001556,GO:0001817,GO:0001819,GO:0001932,GO:0001934,GO:0002682,GO:0002684,GO:0003006,GO:0003674,GO:0003824,GO:0004672,GO:0004713,GO:0005085,GO:0005088,GO:0005102,GO:0005154,GO:0005488,GO:0005515,GO:0005575,GO:0005576,GO:0005615,GO:0005623,GO:0005886,GO:0005887,GO:0006139,GO:0006275,GO:0006351,GO:0006355,GO:0006464,GO:0006468,GO:…	ko:K09784	ko04010,ko04012,ko04151,ko05210,map04010,map04012,map04151,map05210
gene_MMP16	38.6692464557175	55.3647849652587	21.9737079461763	-1.33261607099574	0.00147427604247937	0.038075286982692	down	75	38	44	18	25	30	0.462528493543959	0.311168430297851	0.441812045746453	0.129658474613319	0.181659261357062	0.178238901295219	chr4	48556826	48867959	+	MMP16	-	GO:0000003,GO:0000902,GO:0000904,GO:0001501,GO:0001503,GO:0001838,GO:0001958,GO:0002009,GO:0002165,GO:0002218,GO:0002253,GO:0002376,GO:0002682,GO:0002684,GO:0003007,GO:0003143,GO:0003144,GO:0003313,GO:0003314,GO:0003315,GO:0003318,GO:0003319,GO:0003674,GO:0003824,GO:0004175,GO:0004177,GO:0004222,GO:0005488,GO:0005575,GO:0005622,GO:0005623,GO:0005737,GO:0005794,GO:0005796,GO:0005886,GO:0005887,GO:…	ko:K07763,ko:K07995,ko:K07996,ko:K07997,ko:K08002,ko:K08003	ko04668,ko04912,ko05206,map04668,map04912,map05206
gene_JPH2	8113.75948798995	11350.588166118	4876.93080986188	-1.21873616993959	0.00148076988201315	0.0381677181792917	down	11098	12701	7578	3002	8628	4244	143.315825908559	217.782034211529	159.335181176806	45.2805081909684	131.280394565182	52.799379474823	chr17	46590302	46665326	-	JPH2	-	GO:0001786,GO:0003008,GO:0003012,GO:0003674,GO:0005198,GO:0005215,GO:0005216,GO:0005217,GO:0005261,GO:0005262,GO:0005488,GO:0005543,GO:0005546,GO:0005547,GO:0005575,GO:0005622,GO:0005623,GO:0005634,GO:0005654,GO:0005737,GO:0005783,GO:0005789,GO:0005886,GO:0006810,GO:0006811,GO:0006812,GO:0006816,GO:0006873,GO:0006874,GO:0006875,GO:0006936,GO:0007154,GO:0007165,GO:0007204,GO:0008150,GO:0008289,GO:…	ko:K19530	-
gene_LOC100625207	244.294608893194	0.288889276623027	488.300328509766	10.2871902813007	0.00152714674583955	0.0390931355890123	up	1	0	0	0	702	994	0.00734381477213108	0	0	0	6.0743405040341	7.03253839278756	chrY	9374888	9552316	+	LOC100625207	-	GO:0000003,GO:0001654,GO:0001700,GO:0001745,GO:0003002,GO:0003674,GO:0003824,GO:0004843,GO:0005488,GO:0005515,GO:0005575,GO:0005622,GO:0005623,GO:0005737,GO:0006464,GO:0006508,GO:0006511,GO:0006807,GO:0006810,GO:0006897,GO:0006928,GO:0007097,GO:0007275,GO:0007276,GO:0007349,GO:0007389,GO:0007423,GO:0008150,GO:0008152,GO:0008233,GO:0008234,GO:0008354,GO:0008583,GO:0009056,GO:0009057,GO:0009653,GO:…	ko:K11840	-
gene_MLYCD	447.330009013467	221.834253609516	672.825764417418	1.60345992846866	0.001536772392744	0.0390931355890123	up	68	312	191	519	810	906	2.2336119978387	13.6078063027801	10.2150344488156	19.9121132221271	31.3490328188582	28.670220408853	chr6	4683386	4698698	-	MLYCD	-	GO:0002931,GO:0003674,GO:0003824,GO:0005102,GO:0005488,GO:0005515,GO:0005575,GO:0005622,GO:0005623,GO:0005737,GO:0005739,GO:0005759,GO:0005777,GO:0005782,GO:0005829,GO:0006082,GO:0006084,GO:0006085,GO:0006109,GO:0006139,GO:0006163,GO:0006164,GO:0006195,GO:0006605,GO:0006625,GO:0006629,GO:0006631,GO:0006633,GO:0006637,GO:0006725,GO:0006732,GO:0006753,GO:0006790,GO:0006793,GO:0006796,GO:0006807,GO:…	ko:K01578	ko00410,ko00640,ko01100,ko04146,ko04152,map00410,map00640,map01100,map04146,map04152
gene_LOC100626247	205.71586414808	117.536582975192	293.895145320968	1.31903007206357	0.00153757177549575	0.0390931355890123	up	180	55	102	363	363	214	18.024754119258	7.31297749960602	16.6304753561212	42.4575219865593	42.8295760567496	20.6449877877729	chr2	133896	135271	-	LOC100626247	-	GO:0000323,GO:0002252,GO:0002376,GO:0002682,GO:0005575,GO:0005622,GO:0005623,GO:0005634,GO:0005737,GO:0005764,GO:0005765,GO:0005768,GO:0005770,GO:0005773,GO:0005774,GO:0005783,GO:0005886,GO:0006810,GO:0006897,GO:0006898,GO:0006950,GO:0006952,GO:0006955,GO:0007154,GO:0007165,GO:0007166,GO:0008150,GO:0008285,GO:0009605,GO:0009607,GO:0009615,GO:0009986,GO:0009987,GO:0010008,GO:0010033,GO:0012505,GO:…	ko:K06566,ko:K19831	ko04662,map04662
gene_BEST3	960.325498824657	627.898632453354	1292.75236519596	1.04182667718516	0.00155026054259984	0.039144626561087	up	745	609	414	1328	767	2264	6.23862079008251	6.77149109636652	5.64469270154821	12.9891748985882	7.56777107071954	18.2647087323084	chr5	33909973	33957171	-	BEST3	-	GO:0003674,GO:0005215,GO:0005216,GO:0005253,GO:0005254,GO:0005575,GO:0005623,GO:0005886,GO:0006810,GO:0006811,GO:0006820,GO:0006821,GO:0008150,GO:0008509,GO:0015075,GO:0015103,GO:0015108,GO:0015267,GO:0015318,GO:0015698,GO:0016020,GO:0022803,GO:0022838,GO:0022857,GO:0032879,GO:0034220,GO:0043269,GO:0043271,GO:0044464,GO:0048519,GO:0050789,GO:0051049,GO:0051051,GO:0051179,GO:0051234,GO:0055085,GO:…	ko:K13878,ko:K13879,ko:K13880,ko:K13881,ko:K22204	ko04970,map04970
gene_LOC100624149	529.044874849779	0	1058.08974969956	12.3645002783315	0.00155169872531515	0.039144626561087	up	0	0	0	0	1702	1939	0	0	0	0	76.1925784734703	70.973239847836	chrY	9827511	9847793	+	LOC100624149	-	GO:0003674,GO:0003676,GO:0003723,GO:0003743,GO:0003824,GO:0003924,GO:0005488,GO:0005575,GO:0005622,GO:0005623,GO:0005737,GO:0005829,GO:0005850,GO:0006412,GO:0006413,GO:0006518,GO:0006807,GO:0006810,GO:0008135,GO:0008150,GO:0008152,GO:0009058,GO:0009059,GO:0009987,GO:0010467,GO:0016462,GO:0016787,GO:0016817,GO:0016818,GO:0017111,GO:0019538,GO:0032991,GO:0034641,GO:0034645,GO:0043043,GO:0043170,GO:…	ko:K03242	ko03013,map03013
gene_TCTN2	113.077876407044	70.9826091454424	155.173143668645	1.1280143350786	0.00164499884162707	0.0409498380841536	up	87	55	57	102	229	181	2.33474346756321	1.95982507313131	2.4905910279633	3.19721073312921	7.24095261159394	4.67953289125397	chr14	29301848	29333063	-	TCTN2	-	GO:0005575,GO:0005623,GO:0005886,GO:0005929,GO:0006996,GO:0007154,GO:0007165,GO:0007166,GO:0007224,GO:0008150,GO:0009987,GO:0016020,GO:0016043,GO:0022406,GO:0022607,GO:0023052,GO:0030030,GO:0030031,GO:0031090,GO:0031253,GO:0032991,GO:0035869,GO:0036038,GO:0042995,GO:0043226,GO:0043227,GO:0044085,GO:0044422,GO:0044425,GO:0044441,GO:0044459,GO:0044463,GO:0044464,GO:0044782,GO:0050789,GO:0050794,GO:…	ko:K19361	-
gene_LOC100154105	93.6805988220946	155.563683679811	31.7975139643785	-2.29347875510911	0.00167992267500431	0.0415820557778949	down	431	46	31	24	37	45	5.27565503484508	0.747638496300562	0.61782924390038	0.34313224822335	0.533631122454518	0.530659137343468	chr11	25704933	25710994	+	LOC100154105	-	GO:0000151,GO:0005575,GO:0005622,GO:0005623,GO:0005737,GO:0005829,GO:0006464,GO:0006807,GO:0008150,GO:0008152,GO:0009987,GO:0019538,GO:0031461,GO:0031463,GO:0032991,GO:0036211,GO:0043170,GO:0043412,GO:0043687,GO:0044237,GO:0044238,GO:0044260,GO:0044267,GO:0044424,GO:0044444,GO:0044464,GO:0071704,GO:1901564,GO:1902494,GO:1990234	ko:K10474,ko:K10475	-
gene_BCL2	319.801623622468	186.875774547749	452.727472697186	1.27408012812383	0.00168311730486362	0.0415824468329128	up	257	157	121	767	306	370	0.736459776226398	0.597379430385181	0.564558467971677	2.56721621040889	1.03318392707243	1.02146066056758	chr1	158337403	158518214	+	BCL2	-	GO:0000003,GO:0000209,GO:0000302,GO:0000902,GO:0000904,GO:0001101,GO:0001503,GO:0001541,GO:0001558,GO:0001654,GO:0001655,GO:0001656,GO:0001657,GO:0001658,GO:0001662,GO:0001666,GO:0001678,GO:0001763,GO:0001775,GO:0001776,GO:0001782,GO:0001822,GO:0001823,GO:0001836,GO:0001889,GO:0001894,GO:0001932,GO:0001934,GO:0001942,GO:0001952,GO:0002009,GO:0002020,GO:0002088,GO:0002209,GO:0002244,GO:0002252,GO:…	ko:K02161,ko:K02163,ko:K04570	ko01521,ko01522,ko01524,ko04014,ko04064,ko04066,ko04071,ko04137,ko04140,ko04141,ko04151,ko04210,ko04215,ko04217,ko04261,ko04340,ko04510,ko04621,ko04630,ko04722,ko04725,ko04915,ko04933,ko05014,ko05145,ko05152,ko05161,ko05166,ko05169,ko05200,ko05202,ko05206,ko05210,ko05212,ko05215,ko05220,ko05222,ko05225,ko05226,ko05418,map01521,map01522,map01524,map04014,map04064,map04066,map04071,map04137,map0414…
gene_MAP2K3	3324.07340069126	2170.49485309848	4477.65194828404	1.04455811362839	0.00168946553498622	0.0415824468329128	up	2474	2295	1333	4183	6890	3334	26.3909591184779	32.5066991764925	23.1522538370524	52.1188131466682	86.5994247437945	34.2629763988905	chr12	61396337	61417333	+	MAP2K3	-	GO:0000003,GO:0000165,GO:0000187,GO:0000302,GO:0000303,GO:0000305,GO:0000578,GO:0001817,GO:0001932,GO:0001934,GO:0002225,GO:0002251,GO:0002376,GO:0002385,GO:0002682,GO:0002684,GO:0002697,GO:0002699,GO:0002700,GO:0002702,GO:0002759,GO:0002760,GO:0002784,GO:0002831,GO:0002833,GO:0002920,GO:0002922,GO:0003002,GO:0003006,GO:0003008,GO:0003012,GO:0003013,GO:0003015,GO:0003674,GO:0003824,GO:0004672,GO:…	ko:K04432,ko:K04433	ko04010,ko04013,ko04015,ko04212,ko04218,ko04380,ko04620,ko04624,ko04664,ko04668,ko04714,ko04750,ko04912,ko05014,ko05145,ko05164,ko05167,ko05169,ko05418,map04010,map04013,map04015,map04212,map04218,map04380,map04620,map04624,map04664,map04668,map04714,map04750,map04912,map05014,map05145,map05164,map05167,map05169,map05418
gene_C1QC	732.670570165216	474.091515857499	991.249624472932	1.06451771012571	0.00173361500141335	0.0423508241730593	up	409	515	366	1467	868	841	23.3810315278609	39.0914961270788	34.0666236097178	97.9538809503991	58.465597347877	46.3169942779404	chr6	80592591	80597464	+	C1QC	complement C1q C chain	GO:0002250,GO:0002252,GO:0002253,GO:0002376,GO:0002443,GO:0002449,GO:0002455,GO:0002460,GO:0002673,GO:0002682,GO:0002683,GO:0002684,GO:0002697,GO:0002761,GO:0002762,GO:0002920,GO:0003674,GO:0003824,GO:0004175,GO:0004252,GO:0005575,GO:0005576,GO:0005602,GO:0005615,GO:0006508,GO:0006807,GO:0006955,GO:0006956,GO:0006958,GO:0006959,GO:0007154,GO:0007267,GO:0008150,GO:0008152,GO:0008233,GO:0008236,GO:…	ko:K03986,ko:K03988	ko04610,ko05020,ko05133,ko05142,ko05150,ko05322,map04610,map05020,map05133,map05142,map05150,map05322
gene_IYD	31.0409037380632	10.5495974244722	51.5322100516542	2.2969955164757	0.00174330073170248	0.0424612667808488	up	14	1	14	65	29	77	0.265820537975069	0.0252112976979997	0.432808897145124	1.44153445674947	0.648782013785024	1.40849475818469	chr1	15756536	15779380	-	IYD	iodotyrosine deiodinase	GO:0000166,GO:0003674,GO:0003824,GO:0004447,GO:0004601,GO:0005488,GO:0005575,GO:0005622,GO:0005623,GO:0005634,GO:0005654,GO:0005737,GO:0005886,GO:0005887,GO:0006082,GO:0006520,GO:0006570,GO:0006575,GO:0006725,GO:0006807,GO:0008150,GO:0008152,GO:0009072,GO:0009636,GO:0009987,GO:0010181,GO:0010817,GO:0012506,GO:0016020,GO:0016021,GO:0016209,GO:0016491,GO:0016684,GO:0018958,GO:0019752,GO:0030659,GO:…	ko:K17231	ko04918,map04918
gene_PPP1R15A	2679.29159825804	1582.98800920281	3775.59518731326	1.25386062867853	0.00176904346709573	0.0427587020059565	up	1865	1598	998	6608	2337	3076	59.7523971560651	67.9810668148726	52.0612612787768	247.284961268126	88.2217190276126	94.943850548955	chr6	54172038	54175461	+	PPP1R15A	-	GO:0000122,GO:0000164,GO:0001932,GO:0001933,GO:0001934,GO:0003674,GO:0005488,GO:0005515,GO:0005575,GO:0005622,GO:0005623,GO:0005737,GO:0005739,GO:0005783,GO:0005789,GO:0005794,GO:0005829,GO:0006355,GO:0006356,GO:0006357,GO:0006417,GO:0006446,GO:0006464,GO:0006470,GO:0006793,GO:0006796,GO:0006807,GO:0006915,GO:0006950,GO:0006974,GO:0006986,GO:0007049,GO:0007050,GO:0007154,GO:0007165,GO:0007568,GO:…	ko:K14019	ko04141,map04141
gene_EIF4E	2388.90289944725	1578.22834605721	3199.57745283729	1.01921092128703	0.00178789575874827	0.0430343879872239	up	1923	1607	941	4700	2985	2541	33.941546686962	37.6619606341292	27.0426729137318	96.8950021510342	62.0778956656021	43.2076874392318	chr8	121409633	121464467	+	EIF4E	-	GO:0000003,GO:0000082,GO:0000278,GO:0000280,GO:0000339,GO:0000340,GO:0000910,GO:0000932,GO:0001558,GO:0001662,GO:0002181,GO:0002183,GO:0002191,GO:0002209,GO:0003006,GO:0003674,GO:0003676,GO:0003723,GO:0003743,GO:0005488,GO:0005515,GO:0005575,GO:0005622,GO:0005623,GO:0005634,GO:0005737,GO:0005829,GO:0005845,GO:0006139,GO:0006323,GO:0006403,GO:0006405,GO:0006406,GO:0006412,GO:0006413,GO:0006417,GO:…	ko:K03259	ko01521,ko03013,ko04066,ko04150,ko04151,ko04211,ko04910,map01521,map03013,map04066,map04150,map04151,map04211,map04910
gene_ZNF133	184.174196957031	103.561672064262	264.786721849801	1.35393312591993	0.00179957408659399	0.0431129614819826	up	100	117	69	287	407	148	2.42015343958292	3.75978894789387	2.7189400972178	8.11289718777852	11.6058677454378	3.45071133003742	chr17	26595577	26620442	+	ZNF133	-	GO:0000981,GO:0003674,GO:0003700,GO:0006355,GO:0006357,GO:0008150,GO:0009889,GO:0010468,GO:0010556,GO:0019219,GO:0019222,GO:0031323,GO:0031326,GO:0050789,GO:0050794,GO:0051171,GO:0051252,GO:0060255,GO:0065007,GO:0080090,GO:0140110,GO:1903506,GO:2000112,GO:2001141	ko:K09228	-
gene_MRLN	102.124660122813	57.5775883619654	146.671731883661	1.35668346272881	0.00180168604217306	0.0431129614819826	up	36	70	47	118	219	141	1.47583898368732	3.81038817583691	3.13719838169013	5.65027595004913	10.5784222530375	5.56877412364925	chr14	63124188	63152845	-	MRLN	myoregulin	-	-	-
gene_CTHRC1	28.9068665349668	44.3627918125718	13.4509412573618	-1.7100338517502	0.00183443444466344	0.0437524309989492	down	57	40	29	12	7	27	3.29400977732391	3.06933804996208	2.72869926186311	0.809995205891724	0.476637683131999	1.50320359372715	chr4	33759541	33771625	-	CTHRC1	-	GO:0001503,GO:0001664,GO:0001736,GO:0001738,GO:0001838,GO:0001841,GO:0001843,GO:0002009,GO:0003674,GO:0005102,GO:0005109,GO:0005488,GO:0005515,GO:0005575,GO:0005576,GO:0005615,GO:0005622,GO:0005623,GO:0005737,GO:0006928,GO:0007154,GO:0007164,GO:0007165,GO:0007166,GO:0007267,GO:0007275,GO:0007399,GO:0007423,GO:0008150,GO:0008284,GO:0009653,GO:0009790,GO:0009792,GO:0009887,GO:0009888,GO:0009966,GO:…	-	-
gene_EBF4	33.3776827960897	47.9051264546382	18.8502391375412	-1.33745097888967	0.00190104892847812	0.045131699188813	down	53	42	38	18	16	29	1.17957436600284	1.24117623244118	1.37702143417687	0.467921645635112	0.41957513764092	0.621801073296721	chr17	32874807	32944623	-	EBF4	-	GO:0000902,GO:0000904,GO:0000976,GO:0000977,GO:0000981,GO:0001012,GO:0001067,GO:0001228,GO:0001700,GO:0001708,GO:0002009,GO:0002119,GO:0002164,GO:0002165,GO:0002376,GO:0002682,GO:0003002,GO:0003674,GO:0003676,GO:0003677,GO:0003690,GO:0003700,GO:0005488,GO:0005515,GO:0005575,GO:0005622,GO:0005623,GO:0005634,GO:0006139,GO:0006351,GO:0006355,GO:0006357,GO:0006366,GO:0006725,GO:0006807,GO:0006950,GO:…	ko:K09103	-
gene_SFXN5	217.218911408445	289.413709401478	145.024113415413	-1.00159599684562	0.00190487921432666	0.045131699188813	down	444	196	198	171	168	129	8.0276914179288	4.70542087600911	5.82881856844443	3.61122862626727	3.57896365579817	2.24699146677668	chr3	69701021	69833971	+	SFXN5	-	GO:0003674,GO:0005215,GO:0005342,GO:0005575,GO:0005622,GO:0005623,GO:0005737,GO:0005739,GO:0006810,GO:0006811,GO:0006820,GO:0006842,GO:0006855,GO:0008150,GO:0008509,GO:0008514,GO:0015075,GO:0015137,GO:0015142,GO:0015238,GO:0015318,GO:0015711,GO:0015746,GO:0015849,GO:0015893,GO:0022857,GO:0034220,GO:0035674,GO:0042221,GO:0042493,GO:0042891,GO:0042895,GO:0043226,GO:0043227,GO:0043229,GO:0043231,GO:…	-	-
gene_SRCIN1	82.4753201319597	117.369519432869	47.5811208310504	-1.29822586416398	0.0019989845706354	0.0467378366265707	down	143	131	60	31	44	87	1.14267416944201	1.38992821816665	0.780630059095018	0.28933384642934	0.414266061755414	0.669745243927826	chr12	23494487	23571560	+	SRCIN1	-	GO:0000902,GO:0000904,GO:0001932,GO:0001933,GO:0001934,GO:0002791,GO:0002792,GO:0003674,GO:0005488,GO:0005515,GO:0005575,GO:0005622,GO:0005623,GO:0005737,GO:0005856,GO:0006469,GO:0007155,GO:0007162,GO:0007275,GO:0007399,GO:0008150,GO:0009653,GO:0009892,GO:0009893,GO:0009987,GO:0010562,GO:0010563,GO:0010604,GO:0010605,GO:0010769,GO:0010975,GO:0014069,GO:0015629,GO:0016043,GO:0019220,GO:0019222,GO:…	ko:K19930	-
gene_CASP7	337.638394236137	217.912119939632	457.364668532642	1.06709251846026	0.00201272881037527	0.0467846781527075	up	289	189	143	488	657	320	5.23288198834796	4.54401342491824	4.21586584599055	10.320817391616	14.0167966896032	5.58209327576787	chr14	124017776	124050369	+	CASP7	-	GO:0000003,GO:0002165,GO:0003006,GO:0003674,GO:0003824,GO:0004175,GO:0004190,GO:0004197,GO:0005488,GO:0005515,GO:0005575,GO:0005622,GO:0005623,GO:0005634,GO:0005654,GO:0005737,GO:0005739,GO:0005829,GO:0006355,GO:0006357,GO:0006508,GO:0006807,GO:0006810,GO:0006915,GO:0006950,GO:0006984,GO:0006991,GO:0006996,GO:0007010,GO:0007015,GO:0007154,GO:0007165,GO:0007275,GO:0007276,GO:0007281,GO:0007283,GO:…	ko:K02187,ko:K04397,ko:K04489,ko:K20008	ko01524,ko04010,ko04115,ko04210,ko04214,ko04215,ko04650,ko04657,ko04668,ko04726,ko04932,ko04933,ko05010,ko05012,ko05014,ko05016,ko05120,ko05133,ko05134,ko05145,ko05146,ko05152,ko05161,ko05165,ko05167,ko05168,ko05200,ko05203,ko05205,ko05206,ko05210,ko05222,ko05416,map01524,map04010,map04115,map04210,map04214,map04215,map04650,map04657,map04668,map04726,map04932,map04933,map05010,map05012,map05014,…
gene_ST8SIA2	82.4714380176485	111.978562542138	52.9643134931588	-1.07446944833889	0.0020223100530344	0.0467846781527075	down	113	112	84	35	66	76	7.43334681179981	9.78269872094297	8.99689984065502	2.68921280679477	5.11552479981486	4.81641119944412	chr7	86450302	86514232	-	ST8SIA2	ST8 alpha-N-acetyl-neuraminide alpha-2%2C8-sialyltransferase 2	GO:0000139,GO:0001573,GO:0001574,GO:0003674,GO:0003824,GO:0003828,GO:0005488,GO:0005575,GO:0005622,GO:0005623,GO:0005737,GO:0005768,GO:0005769,GO:0005794,GO:0005975,GO:0006464,GO:0006486,GO:0006491,GO:0006629,GO:0006643,GO:0006664,GO:0006665,GO:0006672,GO:0006687,GO:0006688,GO:0006807,GO:0007275,GO:0007399,GO:0008150,GO:0008152,GO:0008373,GO:0008610,GO:0009058,GO:0009059,GO:0009100,GO:0009101,GO:…	ko:K06612,ko:K06614	-
gene_LOC100515837	54.6945008554856	30.3057094936792	79.0832922172919	1.37566309307537	0.00204416241319454	0.0472068124133496	up	40	24	22	120	62	72	1.41068259425118	1.12386788673517	1.26328006996704	4.94312663671565	2.5763289434256	2.44627809169285	chr6	58941145	58949193	+	LOC100515837	-	GO:0001775,GO:0002252,GO:0002263,GO:0002274,GO:0002275,GO:0002283,GO:0002366,GO:0002376,GO:0002443,GO:0002444,GO:0002446,GO:0002682,GO:0005575,GO:0005576,GO:0005622,GO:0005623,GO:0005737,GO:0005886,GO:0006810,GO:0006887,GO:0006955,GO:0008150,GO:0009987,GO:0012505,GO:0012506,GO:0016020,GO:0016192,GO:0030141,GO:0030659,GO:0030667,GO:0031090,GO:0031410,GO:0031982,GO:0032940,GO:0035579,GO:0036230,GO:…	ko:K06512,ko:K06725	ko04380,map04380
gene_FBXO32	1434.27960000148	746.35168393859	2122.20751606436	1.50813085976153	0.00207765762299268	0.0477136163113063	up	434	822	705	3568	2041	1048	25.1002545086545	63.1240589664142	66.3873235096548	241.026289730724	139.082249690878	58.39204579066	chr4	15895875	15925929	+	FBXO32	F-box protein 32	GO:0000151,GO:0000209,GO:0003008,GO:0003012,GO:0003674,GO:0003824,GO:0004842,GO:0005575,GO:0005622,GO:0005623,GO:0005634,GO:0005654,GO:0005737,GO:0005829,GO:0006464,GO:0006508,GO:0006511,GO:0006807,GO:0008150,GO:0008152,GO:0009056,GO:0009057,GO:0009410,GO:0009628,GO:0009719,GO:0009725,GO:0009987,GO:0010033,GO:0010498,GO:0010611,GO:0010614,GO:0010660,GO:0010661,GO:0010662,GO:0010663,GO:0010665,GO:…	ko:K10305	ko04068,map04068
gene_ISG12_A	496.884298624501	304.543032005386	689.225565243616	1.17836887625541	0.00208432782419942	0.0477136163113063	up	371	190	286	549	1149	527	36.4138975579023	24.7617629189401	45.7053392509769	62.938556057801	132.878155730833	49.8319502919931	-	-	-	-	-	-	-	-	-
gene_SLC22A16	518.784529205422	250.070712002593	787.498346408251	1.65313706944201	0.00209598448377504	0.0478967204721647	up	442	193	112	970	231	1458	12.1787009915576	7.06107316038993	5.02463325671933	31.2177506199414	7.49947712947235	38.7026083827203	chr1	76423386	76468267	-	SLC22A16	-	GO:0000003,GO:0003674,GO:0005215,GO:0005275,GO:0005575,GO:0005623,GO:0005886,GO:0005887,GO:0006810,GO:0006811,GO:0006812,GO:0006820,GO:0006928,GO:0007338,GO:0008150,GO:0008324,GO:0008509,GO:0008514,GO:0008519,GO:0009566,GO:0009987,GO:0015075,GO:0015101,GO:0015226,GO:0015651,GO:0015695,GO:0015696,GO:0015697,GO:0015711,GO:0015837,GO:0015838,GO:0015879,GO:0016020,GO:0016021,GO:0019953,GO:0022414,GO:…	ko:K08202,ko:K08212	ko05231,map05231
gene_THRSP	163.128283012413	293.742831574466	32.5137344503599	-3.1785197182811	0.00211388009075535	0.048137645058001	down	626	244	46	37	55	10	46.7778370498139	24.2097516037493	5.59669039145336	3.22937665672239	4.84249074705536	0.719896092777465	chr9	12479913	12484323	+	THRSP	thyroid hormone responsive	GO:0003674,GO:0005488,GO:0005515,GO:0005575,GO:0005622,GO:0005623,GO:0005634,GO:0005654,GO:0005737,GO:0005829,GO:0006629,GO:0006810,GO:0006811,GO:0006820,GO:0006839,GO:0006853,GO:0006869,GO:0008150,GO:0008152,GO:0009889,GO:0010866,GO:0010876,GO:0015711,GO:0015718,GO:0015849,GO:0015908,GO:0015909,GO:0019216,GO:0019222,GO:0031323,GO:0031326,GO:0031974,GO:0031981,GO:0032365,GO:0033036,GO:0034220,GO:…	-	-
gene_GFPT2	267.875297318334	145.650101562444	390.100493074224	1.41723532647414	0.00212512427771066	0.0481460612698618	up	222	135	69	511	526	195	5.44736203359454	4.39847104481173	2.75670315412361	14.6455383176395	15.2075522007002	4.60969179646046	chr2	78285208	78328288	+	GFPT2	-	GO:0003674,GO:0003824,GO:0004360,GO:0005488,GO:0005515,GO:0005575,GO:0005622,GO:0005623,GO:0005737,GO:0005829,GO:0006002,GO:0006040,GO:0006047,GO:0006048,GO:0006082,GO:0006091,GO:0006112,GO:0006139,GO:0006464,GO:0006486,GO:0006487,GO:0006520,GO:0006541,GO:0006725,GO:0006793,GO:0006796,GO:0006807,GO:0008150,GO:0008152,GO:0008483,GO:0009058,GO:0009059,GO:0009064,GO:0009100,GO:0009101,GO:0009225,GO:…	ko:K00820	ko00250,ko00520,ko01100,ko01130,ko04931,map00250,map00520,map01100,map01130,map04931
gene_SLC16A6	11.5950001781793	2.55937133402141	20.6306290223373	3.02734354055658	0.00217579837532935	0.048867759736814	up	3	1	3	32	6	30	0.0516966357112951	0.0228810384123973	0.0841724422753872	0.644083507889751	0.121823923789029	0.498042373521614	chr12	11857832	11875317	+	SLC16A6	-	GO:0003674,GO:0005215,GO:0005342,GO:0005575,GO:0005623,GO:0005886,GO:0005887,GO:0006810,GO:0006811,GO:0006820,GO:0008028,GO:0008150,GO:0008509,GO:0008514,GO:0015075,GO:0015318,GO:0015711,GO:0015718,GO:0015849,GO:0016020,GO:0016021,GO:0022857,GO:0031224,GO:0031226,GO:0034220,GO:0044425,GO:0044459,GO:0044464,GO:0046942,GO:0046943,GO:0051179,GO:0051234,GO:0055085,GO:0071702,GO:0071944,GO:0098656,GO:…	ko:K08183	-
gene_PLCD4_2	5639.61874048064	7601.9205516136	3677.31692934768	-1.04765979706803	0.00219571174882034	0.0489789602028168	down	8714	8036	4638	1924	5105	5290	148.471962214382	181.80320052372	128.666439800888	38.2898032253771	102.48562303255	86.8333542704303	-	-	-	-	-	-	GO:0000003,GO:0003674,GO:0003824,GO:0004435,GO:0004620,GO:0004629,GO:0005575,GO:0005622,GO:0005623,GO:0005634,GO:0005635,GO:0005737,GO:0005783,GO:0005789,GO:0005829,GO:0005886,GO:0006066,GO:0006629,GO:0006644,GO:0006650,GO:0006793,GO:0006796,GO:0007154,GO:0007165,GO:0007338,GO:0007340,GO:0008081,GO:0008150,GO:0008152,GO:0009566,GO:0009987,GO:0012505,GO:0016020,GO:0016298,GO:0016787,GO:0016788,GO:…	ko:K05857	ko00562,ko01100,ko04020,ko04070,ko04919,ko04933,map00562,map01100,map04020,map04070,map04919,map04933
gene_HSDL1	178.350145940534	246.783425778753	109.916866102315	-1.17009288354315	0.00223411908470394	0.0494984015145744	down	416	188	126	135	76	152	9.49492225603404	5.69758267115078	4.68248370667127	3.59900976595077	2.04386393948029	3.34230195815009	chr6	4479916	4501245	+	HSDL1	-	GO:0005575,GO:0005622,GO:0005623,GO:0005737,GO:0005739,GO:0043226,GO:0043227,GO:0043229,GO:0043231,GO:0044424,GO:0044444,GO:0044464	ko:K10251	ko00062,ko00140,ko01040,ko01100,ko01110,ko01212,map00062,map00140,map01040,map01100,map01110,map01212
