# Supplementary material for: Integrating transcriptome and proteome profiles to compare carcass and meat quality traits between Songliao and Songlei black pigs
Source: Front Nutr. 2026 Jan 29;13:1710841. doi: 10.3389/fnut.2026.1710841 (PMC12903774; doi:10.3389/fnut.2026.1710841)
Supplement: Supplementary file 5 [file Table_5.xlsx]

## Sheet: SL_vs_S_DEPs_annotation
Accession	Description	Gene	S1	S2	S3	SL1	SL2	SL3	FC	P-value	FDR	Regulation	Biological process	Cellular component	Molecular function	KOG	K	KEGG_Pathways	IPRs	Subcellular_localization	signalP
A0A286ZML4	Choline/ethanolamine phosphotransferase 1 OS=Sus scrofa OX=9823 GN=CEPT1 PE=3 SV=1	CEPT1	0.809765	1.03129	1.15684	0.34711	0.434064	0.442765	0.408266	0.0208849	0.498677	down	GO:0006646 phosphatidylethanolamine biosynthetic process	GO:0005789 endoplasmic reticulum membrane;GO:0005794 Golgi apparatus;GO:0016021 integral component of membrane	GO:0004142 diacylglycerol cholinephosphotransferase activity;GO:0004307 ethanolaminephosphotransferase activity	I: Lipid transport and metabolism	K13644	ko00440: Phosphonate and phosphinate metabolism;ko00564: Glycerophospholipid metabolism;ko00565: Ether lipid metabolism;ko01100: Metabolic pathways	IPR000462: CDP-alcohol phosphatidyltransferase;IPR014472: Choline/ethanolamine phosphotransferase;IPR043130: CDP-alcohol phosphatidyltransferase, transmembrane domain	Plasma membrane	--
A0A286ZMZ3	Rho guanine nucleotide exchange factor 1 OS=Sus scrofa OX=9823 GN=ARHGEF1 PE=4 SV=1	ARHGEF1	0	0	0	0.159073	0.155751	0.215935	inf	0.0119691	0.461928	up	--	GO:0005829 cytosol;GO:0005886 plasma membrane	GO:0005085 guanyl-nucleotide exchange factor activity	T: Signal transduction mechanisms	K12330	ko04270: Vascular smooth muscle contraction;ko04611: Platelet activation;ko04810: Regulation of actin cytoskeleton;ko04928: Parathyroid hormone synthesis, secretion and action;ko05135: Yersinia infection;ko05163: Human cytomegalovirus infection;ko05200: Pathways in cancer;ko05205: Proteoglycans in cancer;ko05417: Lipid and atherosclerosis	IPR036305: RGS domain superfamily;IPR000219: Dbl homology (DH) domain;IPR015212: Regulator of G protein signalling-like domain;IPR035899: Dbl homology (DH) domain superfamily;IPR041020: ARHGEF1-like, PH domain;IPR001849: Pleckstrin homology domain;IPR011993: PH-like domain superfamily;IPR044926: RGS, subdomain 2	Cytoplasm	--
A0A286ZQJ9	C1q domain-containing protein OS=Sus scrofa OX=9823 GN=LOC110258310 PE=4 SV=1	LOC110258310	0.661161	0.586594	0.400749	0	0.224478	0	0.136171	0.0116457	0.461928	down	--	GO:0016021 integral component of membrane	--	--	K19479	ko04974: Protein digestion and absorption	IPR001073: C1q domain;IPR008983: Tumour necrosis factor-like domain superfamily	Extracell	CS pos: 30-31. VSS-GD. Pr: 0.3297
A0A286ZQP1	Fibronectin type III domain containing 3A OS=Sus scrofa OX=9823 GN=FNDC3A PE=4 SV=1	FNDC3A	7.31192	9.65833	9.86651	1.40358	0.907959	0.687672	0.111757	0.00734982	0.461928	down	--	GO:0005794 Golgi apparatus;GO:0016021 integral component of membrane	--	--	K24485	--	IPR003961: Fibronectin type III;IPR013783: Immunoglobulin-like fold;IPR036116: Fibronectin type III superfamily	Plasma membrane	--
A0A286ZRD4	Tight junction protein 1 OS=Sus scrofa OX=9823 GN=TJP1 PE=1 SV=3	TJP1	0	0	0	0.352876	0.236302	0.373046	inf	0.0172022	0.498677	up	--	GO:0005886 plasma membrane;GO:0005923 bicellular tight junction	--	T: Signal transduction mechanisms	K05701	ko04520: Adherens junction;ko04530: Tight junction;ko04540: Gap junction	IPR036034: PDZ superfamily;IPR027417: P-loop containing nucleoside triphosphate hydrolase;IPR000906: ZU5 domain;IPR001478: PDZ domain;IPR005417: Tight junction protein ZO;IPR001452: SH3 domain;IPR005418: Tight junction protein ZO-1;IPR008145: Guanylate kinase/L-type calcium channel beta subunit;IPR035597: ZO-1, SH3 domain;IPR036028: SH3-like domain superfamily;IPR008144: Guanylate kinase-like dom…	Nucleus	--
A0A286ZTX3	Biotinidase OS=Sus scrofa OX=9823 GN=BTD PE=3 SV=1	BTD	0.175209	0.158532	0.0648949	0.273532	0.298532	0.344059	2.29814	0.0192068	0.498677	up	GO:0006807 nitrogen compound metabolic process	GO:0110165 cellular anatomical entity	GO:0016811 hydrolase activity, acting on carbon-nitrogen (but not peptide) bonds, in linear amides	E: Amino acid transport and metabolism	K01435	ko00780: Biotin metabolism;ko01100: Metabolic pathways;ko04977: Vitamin digestion and absorption	IPR012101: Biotinidase-like, eukaryotic;IPR043957: Vanin, C-terminal;IPR003010: Carbon-nitrogen hydrolase;IPR036526: Carbon-nitrogen hydrolase superfamily	Extracell	CS pos: 44-45. VQA-ED. Pr: 0.3709
A0A286ZTZ3	Oxidation resistance 1 OS=Sus scrofa OX=9823 GN=OXR1 PE=3 SV=2	OXR1	0.0853986	0.0893975	0.100344	0.136939	0.144013	0.180243	1.67622	0.0332571	0.513914	up	--	--	--	L: Replication, recombination and repair	K25437	--	IPR036779: LysM domain superfamily;IPR018392: LysM domain;IPR006571: TLDc domain	Nucleus	--
A0A286ZU02	WAP, follistatin/kazal, immunoglobulin, kunitz and netrin domain containing 1 OS=Sus scrofa OX=9823 GN=WFIKKN1 PE=3 SV=1	WFIKKN1	0.234378	0.203079	0.350225	0.128303	0	0	0.162886	0.0238667	0.498677	down	GO:0001501 skeletal system development;GO:0030512 negative regulation of transforming growth factor beta receptor signaling pathway;GO:0032091 negative regulation of protein binding;GO:0043392 negative regulation of DNA binding;GO:0055001 muscle cell development;GO:0060021 roof of mouth development	GO:0005576 extracellular region	GO:0004867 serine-type endopeptidase inhibitor activity;GO:0008191 metalloendopeptidase inhibitor activity;GO:0048019 receptor antagonist activity;GO:0050431 transforming growth factor beta binding	O: Posttranslational modification, protein turnover, chaperones	K23621	--	IPR001134: Netrin domain;IPR036880: Pancreatic trypsin inhibitor Kunitz domain superfamily;IPR008197: WAP-type 'four-disulfide core' domain;IPR002223: Pancreatic trypsin inhibitor Kunitz domain;IPR036645: Elafin-like superfamily;IPR003599: Immunoglobulin subtype;IPR003598: Immunoglobulin subtype 2;IPR008993: Tissue inhibitor of metalloproteinases-like, OB-fold;IPR007110: Immunoglobulin-like domai…	Extracell	CS pos: 20-21. AGA-SL. Pr: 0.5033
A0A286ZVT6	Nucleobindin 1 OS=Sus scrofa OX=9823 GN=NUCB1 PE=3 SV=1	NUCB1	0.491105	0.572671	0.598904	0.27345	0.302598	0.242818	0.492498	0.00438768	0.429558	down	--	GO:0005576 extracellular region;GO:0005794 Golgi apparatus	GO:0005509 calcium ion binding	R: General function prediction only	K20371	--	IPR002048: EF-hand domain;IPR011992: EF-hand domain pair;IPR018247: EF-Hand 1, calcium-binding site	Extracell	CS pos: 24-25. VLA-VP. Pr: 0.8772
A0A286ZWQ9	NIPSNAP domain-containing protein OS=Sus scrofa OX=9823 GN=LOC100739365 PE=3 SV=1	LOC100739365	3.07062	1.7768	2.56758	4.65637	5.54325	3.85281	1.89514	0.0255416	0.498677	up	--	--	--	S: Function unknown	--	--	IPR011008: Dimeric alpha-beta barrel;IPR012577: NIPSNAP	Cytoplasm	--
A0A286ZXI8	Electron transfer flavoprotein-ubiquinone oxidoreductase OS=Sus scrofa OX=9823 GN=ETFDH PE=4 SV=2	ETFDH	0.220251	0	0	0.470999	0.541177	0.426108	6.5302	0.0178568	0.498677	up	--	GO:0005743 mitochondrial inner membrane;GO:0016021 integral component of membrane	GO:0004174 electron-transferring-flavoprotein dehydrogenase activity;GO:0046872 metal ion binding;GO:0051539 4 iron, 4 sulfur cluster binding	C: Energy production and conversion	K00311	--	IPR017896: 4Fe-4S ferredoxin-type, iron-sulphur binding domain;IPR036188: FAD/NAD(P)-binding domain superfamily	Mitochondrion	--
A0A286ZYB0	Acyl-CoA synthetase family member 3 OS=Sus scrofa OX=9823 GN=ACSF3 PE=3 SV=2	ACSF3	0.288784	0.285093	0.257639	0.478951	0.438477	0.514723	1.72234	0.00492779	0.445414	up	GO:0006633 fatty acid biosynthetic process;GO:0090410 malonate catabolic process	GO:0005654 nucleoplasm;GO:0005739 mitochondrion	GO:0031957 very long-chain fatty acid-CoA ligase activity;GO:0090409 malonyl-CoA synthetase activity	I: Lipid transport and metabolism	K18660	ko00061: Fatty acid biosynthesis;ko00280: Valine, leucine and isoleucine degradation;ko01100: Metabolic pathways;ko01212: Fatty acid metabolism	IPR045851: AMP-binding enzyme, C-terminal domain superfamily;IPR020845: AMP-binding, conserved site;IPR042099: ANL, N-terminal domain;IPR000873: AMP-dependent synthetase/ligase;IPR025110: AMP-binding enzyme, C-terminal domain	Nucleus	--
A0A286ZYV7	Pyruvate kinase OS=Sus scrofa OX=9823 GN=PKLR PE=1 SV=2	PKLR	2.4414	3.81324	2.68143	0.567791	0.727802	0.574031	0.209222	0.0291873	0.507591	down	--	--	GO:0000287 magnesium ion binding;GO:0004743 pyruvate kinase activity;GO:0005524 ATP binding;GO:0016301 kinase activity;GO:0030955 potassium ion binding	G: Carbohydrate transport and metabolism	K12406	ko00010: Glycolysis / Gluconeogenesis;ko00620: Pyruvate metabolism;ko01100: Metabolic pathways;ko01200: Carbon metabolism;ko01230: Biosynthesis of amino acids;ko04910: Insulin signaling pathway;ko04930: Type II diabetes mellitus;ko04932: Non-alcoholic fatty liver disease;ko04950: Maturity onset diabetes of the young	IPR001697: Pyruvate kinase;IPR036918: Pyruvate kinase, C-terminal domain superfamily;IPR011037: Pyruvate kinase-like, insert domain superfamily;IPR015793: Pyruvate kinase, barrel;IPR040442: Pyruvate kinase-like domain superfamily;IPR015795: Pyruvate kinase, C-terminal;IPR015806: Pyruvate kinase, insert domain superfamily;IPR015813: Pyruvate/Phosphoenolpyruvate kinase-like domain superfamily;IPR01…	Cytoplasm	--
A0A287A039	Amine oxidase OS=Sus scrofa OX=9823 GN=MAOB PE=3 SV=2	MAOB	0.442266	0.243197	0.243538	0	0	0.0380299	0.0409363	0.0421437	0.513914	down	--	GO:0005741 mitochondrial outer membrane;GO:0016021 integral component of membrane	GO:0016491 oxidoreductase activity	Q: Secondary metabolites biosynthesis, transport and catabolism	K00274	ko00260: Glycine, serine and threonine metabolism;ko00330: Arginine and proline metabolism;ko00340: Histidine metabolism;ko00350: Tyrosine metabolism;ko00360: Phenylalanine metabolism;ko00380: Tryptophan metabolism;ko00982: Drug metabolism - cytochrome P450;ko01100: Metabolic pathways;ko04726: Serotonergic synapse;ko04728: Dopaminergic synapse;ko05012: Parkinson disease;ko05030: Cocaine addiction…	IPR036188: FAD/NAD(P)-binding domain superfamily;IPR001613: Flavin amine oxidase;IPR002937: Amine oxidase	Cytoplasm	--
A0A287A149	Zinc finger AN1-type containing 6 OS=Sus scrofa OX=9823 GN=ZFAND6 PE=4 SV=1	ZFAND6	0.521903	0.724628	0.536804	0.330907	0.273548	0.311367	0.513545	0.0400802	0.513914	down	GO:0043066 negative regulation of apoptotic process;GO:0043122 regulation of I-kappaB kinase/NF-kappaB signaling;GO:0071356 cellular response to tumor necrosis factor	--	GO:0003677 DNA binding;GO:0008270 zinc ion binding	R: General function prediction only	K24687	--	IPR035896: AN1-like Zinc finger;IPR000058: Zinc finger, AN1-type;IPR002653: Zinc finger, A20-type	Nucleus	--
A0A287A2Y1	Purine nucleoside phosphorylase OS=Sus scrofa OX=9823 GN=PNP PE=3 SV=1	PNP	0.208799	0.194983	0.156628	0.293732	0.344319	0.245928	1.57738	0.0425511	0.513914	up	GO:0006166 purine ribonucleoside salvage	--	GO:0004731 purine-nucleoside phosphorylase activity	F: Nucleotide transport and metabolism	K03783	ko00230: Purine metabolism;ko00760: Nicotinate and nicotinamide metabolism;ko01100: Metabolic pathways;ko01232: Nucleotide metabolism	IPR035994: Nucleoside phosphorylase superfamily;IPR018099: Purine phosphorylase, family 2, conserved site;IPR011268: Purine nucleoside phosphorylase;IPR000845: Nucleoside phosphorylase domain;IPR011270: Purine nucleoside phosphorylase I, inosine/guanosine-specific	Cytoplasm	--
A0A287A6N5	Cyclin dependent kinase 1 OS=Sus scrofa OX=9823 GN=CDK1 PE=1 SV=1	CDK1	0	0	0	1.81599	1.97218	2.17194	inf	0.00267761	0.429558	up	GO:0006468 protein phosphorylation	--	GO:0004674 protein serine/threonine kinase activity;GO:0005524 ATP binding	R: General function prediction only	K02087	ko04110: Cell cycle;ko04114: Oocyte meiosis;ko04115: p53 signaling pathway;ko04218: Cellular senescence;ko04540: Gap junction;ko04914: Progesterone-mediated oocyte maturation;ko05170: Human immunodeficiency virus 1 infection;ko05203: Viral carcinogenesis	IPR017441: Protein kinase, ATP binding site;IPR000719: Protein kinase domain;IPR011009: Protein kinase-like domain superfamily;IPR008271: Serine/threonine-protein kinase, active site	Cytoplasm	--
A0A287A869	dynamin GTPase OS=Sus scrofa OX=9823 GN=DNM3 PE=1 SV=2	DNM3	0.352028	0.455784	0.399497	0.29542	0.210624	0.261696	0.635911	0.0208726	0.498677	down	GO:0006897 endocytosis	GO:0005874 microtubule	GO:0003924 GTPase activity;GO:0005525 GTP binding	U: Intracellular trafficking, secretion, and vesicular transport;R: General function prediction only	K01528	ko04072: Phospholipase D signaling pathway;ko04144: Endocytosis;ko04721: Synaptic vesicle cycle;ko04961: Endocrine and other factor-regulated calcium reabsorption;ko05100: Bacterial invasion of epithelial cells	IPR045063: Dynamin, N-terminal;IPR022812: Dynamin;IPR027417: P-loop containing nucleoside triphosphate hydrolase;IPR001401: Dynamin, GTPase domain;IPR000375: Dynamin stalk domain;IPR003130: Dynamin GTPase effector;IPR020850: GTPase effector domain;IPR001849: Pleckstrin homology domain;IPR030381: Dynamin-type guanine nucleotide-binding (G) domain;IPR019762: Dynamin, GTPase region, conserved site;I…	Cytoplasm	--
A0A287A8D7	Ig-like domain-containing protein OS=Sus scrofa OX=9823 PE=4 SV=3	--	0.350879	0.446109	0.400003	0.750361	0.655234	0.64602	1.71398	0.00310944	0.429558	up	GO:0002250 adaptive immune response;GO:0002504 antigen processing and presentation of peptide or polysaccharide antigen via MHC class II	GO:0016021 integral component of membrane;GO:0042613 MHC class II protein complex	--	--	K06752	ko04145: Phagosome;ko04514: Cell adhesion molecules;ko04612: Antigen processing and presentation;ko04640: Hematopoietic cell lineage;ko04658: Th1 and Th2 cell differentiation;ko04659: Th17 cell differentiation;ko04672: Intestinal immune network for IgA production;ko04940: Type I diabetes mellitus;ko05140: Leishmaniasis;ko05145: Toxoplasmosis;ko05150: Staphylococcus aureus infection;ko05152: Tuber…	IPR011162: MHC classes I/II-like antigen recognition protein;IPR003597: Immunoglobulin C1-set;IPR000353: MHC class II, beta chain, N-terminal;IPR007110: Immunoglobulin-like domain;IPR013783: Immunoglobulin-like fold;IPR036179: Immunoglobulin-like domain superfamily;IPR014745: MHC class II, alpha/beta chain, N-terminal;IPR003006: Immunoglobulin/major histocompatibility complex, conserved site	Extracell	CS pos: 29-30. ALA-RD. Pr: 0.9168
A0A287AA45	Histamine N-methyltransferase OS=Sus scrofa OX=9823 GN=HNMT PE=4 SV=1	HNMT	0.632785	0.81231	0.729751	1.11731	0.921956	1.25836	1.51626	0.0418339	0.513914	up	GO:0001695 histamine catabolic process;GO:0032259 methylation	GO:0005654 nucleoplasm;GO:0005813 centrosome;GO:0005829 cytosol	GO:0046539 histamine N-methyltransferase activity	--	K00546	ko00340: Histidine metabolism;ko01100: Metabolic pathways	IPR016673: Histamine N-methyltransferase-like;IPR029063: S-adenosyl-L-methionine-dependent methyltransferase superfamily	Cytoplasm	--
A0A287ACY5	Synaptogyrin OS=Sus scrofa OX=9823 GN=SYNGR2 PE=3 SV=1	SYNGR2	1.49959	1.63612	1.34539	0.959052	1.01633	0.909802	0.643855	0.0151573	0.498677	down	--	GO:0016021 integral component of membrane;GO:0030672 synaptic vesicle membrane;GO:0031594 neuromuscular junction	--	T: Signal transduction mechanisms;U: Intracellular trafficking, secretion, and vesicular transport	--	--	IPR016579: Synaptogyrin;IPR008253: Marvel domain	Plasma membrane	--
A0A287AE55	Mitochondrial intermediate peptidase OS=Sus scrofa OX=9823 GN=MIPEP PE=3 SV=1	MIPEP	0.187042	0.208036	0.201877	0.0504488	0	0	0.0845102	0.00402552	0.429558	down	GO:0006508 proteolysis	--	GO:0004222 metalloendopeptidase activity;GO:0046872 metal ion binding	O: Posttranslational modification, protein turnover, chaperones	K01410	--	IPR001567: Peptidase M3A/M3B catalytic domain	Mitochondrion	--
A0A287AE94	carnitine O-palmitoyltransferase OS=Sus scrofa OX=9823 GN=CPT1C PE=3 SV=1	CPT1C	0	0	0	0.180014	0.388869	0.252355	inf	0.0465674	0.527667	up	GO:0006635 fatty acid beta-oxidation;GO:0099072 regulation of postsynaptic membrane neurotransmitter receptor levels	GO:0005741 mitochondrial outer membrane;GO:0030176 integral component of endoplasmic reticulum membrane;GO:0030424 axon;GO:0030425 dendrite;GO:0032281 AMPA glutamate receptor complex;GO:0098794 postsynapse;GO:0098978 glutamatergic synapse	GO:0004095 carnitine O-palmitoyltransferase activity	I: Lipid transport and metabolism	K19524	ko00071: Fatty acid degradation;ko01212: Fatty acid metabolism;ko03320: PPAR signaling pathway;ko04152: AMPK signaling pathway;ko04714: Thermogenesis;ko04920: Adipocytokine signaling pathway;ko04922: Glucagon signaling pathway;ko04936: Alcoholic liver disease	IPR042231: Choline/Carnitine o-acyltransferase, domain 2;IPR039551: Choline/carnitine acyltransferase domain;IPR032476: Carnitine O-palmitoyltransferase, N-terminal;IPR000542: Acyltransferase ChoActase/COT/CPT;IPR023213: Chloramphenicol acetyltransferase-like domain superfamily	Cytoplasm_Nucleus	--
A0A287AFE3	Complement C1q and tumor necrosis factor-related protein 9A OS=Sus scrofa OX=9823 GN=LOC110258312 PE=4 SV=1	LOC110258312	0.407557	0.366255	0.290573	0.0817233	0.158607	0.0840097	0.304721	0.0056821	0.459609	down	--	--	--	--	K24214	--	IPR001073: C1q domain;IPR008983: Tumour necrosis factor-like domain superfamily	Extracell	CS pos: 32-33. VQS-SA. Pr: 0.3884
A0A287AIF7	Eukaryotic elongation factor, selenocysteine-tRNA specific OS=Sus scrofa OX=9823 GN=EEFSEC PE=1 SV=2	EEFSEC	0.366634	0.52305	0.537861	0.206589	0.200307	0.194152	0.421036	0.0368302	0.513914	down	GO:0001514 selenocysteine incorporation	GO:1990904 ribonucleoprotein complex	GO:0000049 tRNA binding;GO:0003746 translation elongation factor activity;GO:0003924 GTPase activity;GO:0005525 GTP binding;GO:0035368 selenocysteine insertion sequence binding;GO:0043021 ribonucleoprotein complex binding	J: Translation, ribosomal structure and biogenesis	K03833	--	IPR027417: P-loop containing nucleoside triphosphate hydrolase;IPR000795: Translational (tr)-type GTP-binding domain;IPR009000: Translation protein, beta-barrel domain superfamily	Mitochondrion	--
A0A287AJF5	Leucine rich single-pass membrane protein 1 OS=Sus scrofa OX=9823 GN=LSMEM1 PE=4 SV=1	LSMEM1	0.480971	0.347281	0.260438	0.551448	0.696887	0.545499	1.6477	0.0475136	0.531061	up	--	GO:0016021 integral component of membrane	--	--	--	--	IPR028099: Protein of unknown function DUF4577	Plasma membrane	--
A0A287AKW7	Elongator complex protein 1 OS=Sus scrofa OX=9823 GN=ELP1 PE=3 SV=2	ELP1	0.217559	0.192751	0.16542	0.112091	0.0799398	0.12169	0.54491	0.0120824	0.461928	down	GO:0002926 tRNA wobble base 5-methoxycarbonylmethyl-2-thiouridinylation	GO:0005634 nucleus;GO:0005829 cytosol;GO:0033588 elongator holoenzyme complex	GO:0000049 tRNA binding	K: Transcription	K11373	--	IPR006849: Elongator complex protein 1	Mitochondrion	--
A0A287ALE3	Transforming acidic coiled-coil containing protein 2 OS=Sus scrofa OX=9823 GN=TACC2 PE=4 SV=3	TACC2	0.882189	1.05125	0.840495	0.633211	0.516917	0.54956	0.612736	0.015497	0.498677	down	GO:0007052 mitotic spindle organization	--	--	--	K14282	--	--	Nucleus	--
A0A287ALQ2	Long-chain-fatty-acid--CoA ligase OS=Sus scrofa OX=9823 GN=ACSL6 PE=3 SV=1	ACSL6	0	0.920539	0	4.18319	2.90377	3.57535	11.5827	0.00281089	0.429558	up	--	GO:0016021 integral component of membrane;GO:0043231 intracellular membrane-bounded organelle	GO:0004467 long-chain fatty acid-CoA ligase activity;GO:0005524 ATP binding	I: Lipid transport and metabolism	K01897	ko00061: Fatty acid biosynthesis;ko00071: Fatty acid degradation;ko01100: Metabolic pathways;ko01212: Fatty acid metabolism;ko03320: PPAR signaling pathway;ko04146: Peroxisome;ko04216: Ferroptosis;ko04714: Thermogenesis;ko04920: Adipocytokine signaling pathway	IPR025110: AMP-binding enzyme, C-terminal domain;IPR020845: AMP-binding, conserved site;IPR045311: Long-chain fatty acid CoA synthetase, eukaryotic;IPR000873: AMP-dependent synthetase/ligase;IPR042099: ANL, N-terminal domain	Cytoplasm	--
A0A287AMG5	CobW C-terminal domain-containing protein OS=Sus scrofa OX=9823 GN=ZNG1A PE=3 SV=2	ZNG1A	0.207438	0.167061	0.170955	0.132838	0.11918	0.0815529	0.611549	0.0254715	0.498677	down	--	--	--	H: Coenzyme transport and metabolism	--	--	IPR027417: P-loop containing nucleoside triphosphate hydrolase;IPR003495: CobW/HypB/UreG, nucleotide-binding domain;IPR011629: Zinc chaperone CobW-like, C-terminal;IPR036627: CobW-like, C-terminal domain superfamily	Cytoplasm	--
A0A287AMM6	MICOS complex subunit MIC60 OS=Sus scrofa OX=9823 GN=IMMT PE=1 SV=1	IMMT	0.160387	0	0.132505	0.571688	0.380464	0.357702	4.47214	0.0186744	0.498677	up	--	GO:0005743 mitochondrial inner membrane;GO:0016021 integral component of membrane	--	M: Cell wall/membrane/envelope biogenesis	K17785	--	IPR019133: Mitochondrial inner membrane protein Mitofilin	Mitochondrion	--
A0A287AQM9	N-ribosyldihydronicotinamide:quinone reductase 2 OS=Sus scrofa OX=9823 GN=NQO2 PE=3 SV=2	NQO2	0.77266	0.678482	0.615426	0.483428	0.355766	0.366081	0.583226	0.00972231	0.461928	down	--	--	--	--	K08071	--	IPR029039: Flavoprotein-like superfamily;IPR003680: Flavodoxin-like fold	Cytoplasm	--
A0A287ASP8	UBC core domain-containing protein OS=Sus scrofa OX=9823 GN=UBE2I PE=1 SV=1	UBE2I	3.11347	3.68903	4.05792	2.38504	2.37294	2.31429	0.651196	0.0434621	0.513914	down	--	--	GO:0005524 ATP binding;GO:0016740 transferase activity	O: Posttranslational modification, protein turnover, chaperones	K10577	ko03013: Nucleocytoplasmic transport;ko04064: NF-kappa B signaling pathway;ko04120: Ubiquitin mediated proteolysis;ko05206: MicroRNAs in cancer	IPR000608: Ubiquitin-conjugating enzyme E2;IPR016135: Ubiquitin-conjugating enzyme/RWD-like;IPR023313: Ubiquitin-conjugating enzyme, active site	Cytoplasm	--
A0A287AUN4	Vesicle associated membrane protein 5 OS=Sus scrofa OX=9823 GN=VAMP5 PE=3 SV=2	VAMP5	0.639409	0.827837	0.829983	1.16318	1.10432	1.3418	1.57116	0.0104823	0.461928	up	GO:0007519 skeletal muscle tissue development;GO:0043001 Golgi to plasma membrane protein transport	GO:0005770 late endosome;GO:0005886 plasma membrane;GO:0005887 integral component of plasma membrane;GO:0009986 cell surface;GO:0014704 intercalated disc;GO:0030659 cytoplasmic vesicle membrane;GO:0031301 integral component of organelle membrane;GO:0048471 perinuclear region of cytoplasm	--	U: Intracellular trafficking, secretion, and vesicular transport	K08514	ko04130: SNARE interactions in vesicular transport	IPR042581: VAMP5, SNARE motif;IPR001388: Synaptobrevin-like;IPR042855: v-SNARE, coiled-coil homology domain	Cytoplasm	--
A0A287AUS0	Centrin 4 OS=Sus scrofa OX=9823 GN=CETN4 PE=3 SV=1	CETN4	0.259263	0.555867	0.565548	0	0	0	0	0.0445421	0.519184	down	--	GO:0005814 centriole;GO:0036064 ciliary basal body	GO:0005509 calcium ion binding;GO:0031683 G-protein beta/gamma-subunit complex binding;GO:0032795 heterotrimeric G-protein binding	Z: Cytoskeleton;D: Cell cycle control, cell division, chromosome partitioning	K25390	--	IPR011992: EF-hand domain pair;IPR002048: EF-hand domain;IPR000629: ATP-dependent RNA helicase DEAD-box, conserved site;IPR018247: EF-Hand 1, calcium-binding site	Nucleus	--
A0A287AX04	NAD(P)(+)--arginine ADP-ribosyltransferase OS=Sus scrofa OX=9823 GN=ART3 PE=3 SV=1	ART3	0.654835	1.2125	1.50673	2.10594	1.82365	2.74275	1.97754	0.041183	0.513914	up	GO:0006471 protein ADP-ribosylation	--	GO:0106274 NAD+-protein-arginine ADP-ribosyltransferase activity	--	K00775	--	IPR000768: NAD:arginine ADP-ribosyltransferase, ART	Endoplasmic reticulum	CS pos: 26-27. VKA-EM. Pr: 0.7654
A0A287AYU4	Tankyrase 1-binding protein C-terminal domain-containing protein OS=Sus scrofa OX=9823 PE=4 SV=1	--	0	0	0.082883	0.15898	0.135755	0.149226	5.35648	0.042222	0.513914	up	--	--	--	--	--	--	IPR032764: Tankyrase 1-binding protein, C-terminal	Nucleus	--
A0A287B0I6	vitamin-K-epoxide reductase (warfarin-sensitive) OS=Sus scrofa OX=9823 GN=VKORC1 PE=3 SV=1	VKORC1	1.16898	1.25086	0.85539	0.438638	0.478337	0.511808	0.436238	0.0329797	0.513914	down	GO:0006805 xenobiotic metabolic process;GO:0007596 blood coagulation;GO:0017187 peptidyl-glutamic acid carboxylation;GO:0042373 vitamin K metabolic process;GO:0050820 positive regulation of coagulation;GO:0060348 bone development	GO:0005789 endoplasmic reticulum membrane;GO:0016021 integral component of membrane	GO:0047057 vitamin-K-epoxide reductase (warfarin-sensitive) activity;GO:0048038 quinone binding	--	K05357	ko00130: Ubiquinone and other terpenoid-quinone biosynthesis;ko01100: Metabolic pathways;ko01240: Biosynthesis of cofactors	IPR042406: Vitamin K epoxide reductase complex subunit 1;IPR012932: Vitamin K epoxide reductase;IPR038354: VKOR domain superfamily	Plasma membrane	--
A0A287B310	Stomatin OS=Sus scrofa OX=9823 GN=STOM PE=1 SV=2	STOM	1.06654	0.816735	1.03764	1.82916	1.40838	1.46328	1.60936	0.0264399	0.498677	up	GO:0044829 positive regulation by host of viral genome replication;GO:0048524 positive regulation of viral process;GO:0090314 positive regulation of protein targeting to membrane;GO:1901585 regulation of acid-sensing ion channel activity	GO:0005739 mitochondrion;GO:0005783 endoplasmic reticulum;GO:0005856 cytoskeleton;GO:0005887 integral component of plasma membrane;GO:0045121 membrane raft;GO:0048471 perinuclear region of cytoplasm	GO:0042803 protein homodimerization activity;GO:0070063 RNA polymerase binding	C: Energy production and conversion	K17286	--	IPR018080: Band 7/stomatin-like, conserved site;IPR001107: Band 7 domain;IPR036013: Band 7/SPFH domain superfamily;IPR001972: Stomatin/HflK family	Cytoplasm	--
A0A287B6A0	FH2 domain containing 1 OS=Sus scrofa OX=9823 GN=FHDC1 PE=4 SV=2	FHDC1	0.558352	1.06327	0.931926	0	0	0	0	0.0301527	0.507591	down	--	--	--	T: Signal transduction mechanisms;Z: Cytoskeleton	K26412	--	IPR015425: Formin, FH2 domain;IPR042201: Formin, FH2 domain superfamily	Nucleus	--
A0A287B7N9	Glycerophosphocholine phosphodiesterase 1 OS=Sus scrofa OX=9823 GN=GPCPD1 PE=3 SV=2	GPCPD1	0.977311	0.664069	0.804215	1.6567	1.42576	1.19428	1.74875	0.0244134	0.498677	up	GO:0046475 glycerophospholipid catabolic process	GO:0005737 cytoplasm	GO:0047389 glycerophosphocholine phosphodiesterase activity;GO:2001070 starch binding	R: General function prediction only	K18695	ko00564: Glycerophospholipid metabolism;ko05231: Choline metabolism in cancer	IPR002044: Carbohydrate binding module family 20;IPR013784: Carbohydrate-binding-like fold;IPR034839: Glycerophosphocholine phosphodiesterase GPCPD1, CBM20 domain;IPR017946: PLC-like phosphodiesterase, TIM beta/alpha-barrel domain superfamily;IPR030395: Glycerophosphodiester phosphodiesterase domain;IPR013783: Immunoglobulin-like fold	Cytoplasm	--
A0A287BB41	Enoyl-CoA hydratase domain containing 2 OS=Sus scrofa OX=9823 GN=ECHDC2 PE=1 SV=3	ECHDC2	0.190995	0.165072	0.157173	0.286909	0.246618	0.241102	1.5093	0.0102978	0.461928	up	--	--	GO:0003824 catalytic activity	I: Lipid transport and metabolism	K05607	ko00280: Valine, leucine and isoleucine degradation;ko01100: Metabolic pathways	IPR014748: Enoyl-CoA hydratase, C-terminal;IPR001753: Enoyl-CoA hydratase/isomerase;IPR029045: ClpP/crotonase-like domain superfamily	Mitochondrion	--
A0A287BBS9	Glucosamine 6-phosphate N-acetyltransferase OS=Sus scrofa OX=9823 GN=GNPNAT1 PE=3 SV=1	GNPNAT1	0.188215	0.146638	0.154344	0.278721	0.26091	0.366751	1.8528	0.0373595	0.513914	up	GO:0006048 UDP-N-acetylglucosamine biosynthetic process	--	GO:0004343 glucosamine 6-phosphate N-acetyltransferase activity	M: Cell wall/membrane/envelope biogenesis	K00621	ko00520: Amino sugar and nucleotide sugar metabolism;ko01100: Metabolic pathways;ko01250: Biosynthesis of nucleotide sugars	IPR000182: GNAT domain;IPR016181: Acyl-CoA N-acyltransferase	Extracell	--
A0A287BDR5	Phosphofurin acidic cluster sorting protein 2 OS=Sus scrofa OX=9823 GN=PACS2 PE=1 SV=2	PACS2	0.163398	0.105543	0.120603	0.287379	0.290681	0.32194	2.31039	0.0023029	0.429558	up	--	--	--	U: Intracellular trafficking, secretion, and vesicular transport	K23294	--	IPR019381: Phosphofurin acidic cluster sorting protein 1	Nucleus	--
A0A287BHF3	DDHD domain containing 2 OS=Sus scrofa OX=9823 GN=DDHD2 PE=4 SV=2	DDHD2	5.35676	7.11067	5.78067	3.62882	3.95943	4.35322	0.654395	0.0431695	0.513914	down	GO:0000266 mitochondrial fission;GO:0007626 locomotory behavior;GO:0008542 visual learning;GO:0019433 triglyceride catabolic process;GO:0034389 lipid droplet organization;GO:0090141 positive regulation of mitochondrial fission	GO:0005829 cytosol;GO:0016020 membrane;GO:0034451 centriolar satellite	GO:0004806 triglyceride lipase activity;GO:0046872 metal ion binding	I: Lipid transport and metabolism;U: Intracellular trafficking, secretion, and vesicular transport	K16545	--	IPR001660: Sterile alpha motif domain;IPR004177: DDHD domain;IPR004170: WWE domain;IPR013761: Sterile alpha motif/pointed domain superfamily	Nucleus	--
A0A287BII9	Phosphatidylethanolamine binding protein 4 OS=Sus scrofa OX=9823 GN=PEBP4 PE=3 SV=1	PEBP4	0.767064	0.897571	0.641486	1.06338	1.2824	1.12897	1.50675	0.0172274	0.498677	up	--	--	--	R: General function prediction only	K06910	--	IPR035810: Phosphatidylethanolamine-binding protein, eukaryotic;IPR036610: PEBP-like superfamily;IPR008914: Phosphatidylethanolamine-binding protein;IPR001858: Phosphatidylethanolamine-binding, conserved site	Extracell	CS pos: 30-31. TMA-VP. Pr: 0.5440
A0A287BIX0	Transmembrane p24 trafficking protein 9 OS=Sus scrofa OX=9823 GN=TMED9 PE=3 SV=2	TMED9	2.51785	2.76698	3.01433	1.69189	1.65667	1.55707	0.591099	0.0110116	0.461928	down	--	GO:0005789 endoplasmic reticulum membrane;GO:0016021 integral component of membrane	--	U: Intracellular trafficking, secretion, and vesicular transport	K20346	--	IPR009038: GOLD domain	Cytoplasm	--
A0A287BJ33	Platelet activating factor acetylhydrolase 1b regulatory subunit 1 OS=Sus scrofa OX=9823 GN=PAFAH1B1 PE=1 SV=2	PAFAH1B1	0.331252	0.364922	0.460451	0	0	0.199082	0.172123	0.0220677	0.498677	down	GO:0007049 cell cycle;GO:0007399 nervous system development;GO:0016042 lipid catabolic process;GO:0030154 cell differentiation;GO:0051301 cell division	GO:0005737 cytoplasm;GO:0005874 microtubule;GO:0016021 integral component of membrane	GO:0016787 hydrolase activity	S: Function unknown	K16794	ko00565: Ether lipid metabolism;ko01100: Metabolic pathways	IPR001680: WD40 repeat;IPR019775: WD40 repeat, conserved site;IPR017252: Dynein regulator LIS1;IPR036322: WD40-repeat-containing domain superfamily;IPR006594: LIS1 homology motif;IPR015943: WD40/YVTN repeat-like-containing domain superfamily;IPR020472: G-protein beta WD-40 repeat;IPR037190: LIS1, N-terminal	Cytoplasm	--
A0A287BQX1	Tyrosine-protein kinase OS=Sus scrofa OX=9823 GN=YES1 PE=3 SV=2	YES1	0.06709	0	0	0.148631	0.100077	0.109589	5.34053	0.0284541	0.507591	up	GO:0002250 adaptive immune response	GO:0005886 plasma membrane	GO:0004715 non-membrane spanning protein tyrosine kinase activity;GO:0005524 ATP binding	T: Signal transduction mechanisms	K05705	ko04520: Adherens junction	IPR000980: SH2 domain;IPR001452: SH3 domain;IPR036860: SH2 domain superfamily;IPR020635: Tyrosine-protein kinase, catalytic domain;IPR035751: Tyrosine-protein kinase Yes, SH3 domain;IPR011009: Protein kinase-like domain superfamily;IPR017441: Protein kinase, ATP binding site;IPR001245: Serine-threonine/tyrosine-protein kinase, catalytic domain;IPR036028: SH3-like domain superfamily;IPR000719: Pro…	Cytoplasm	--
A0A480ENI7	STAM binding protein OS=Sus scrofa OX=9823 GN=STAMBP PE=3 SV=1	STAMBP	0.720479	0.874758	0.800328	0.418165	0.470536	0.331018	0.509157	0.00297838	0.429558	down	--	--	GO:0061578 Lys63-specific deubiquitinase activity;GO:0070122 isopeptidase activity;GO:0140492 metal-dependent deubiquitinase activity	T: Signal transduction mechanisms	K11866	ko04144: Endocytosis	IPR000555: JAB1/MPN/MOV34 metalloenzyme domain;IPR015063: USP8 dimerisation domain;IPR044098: STAMBP/STALP-like, MPN domain;IPR037518: MPN domain	Cytoplasm	--
A0A480JBJ3	ATP binding cassette subfamily C member 9 OS=Sus scrofa OX=9823 GN=ABCC9 PE=4 SV=1	ABCC9	0.290662	0.218822	0.250621	0.383641	0.361783	0.407339	1.51658	0.00950361	0.461928	up	GO:0006813 potassium ion transport	GO:0016021 integral component of membrane	GO:0005524 ATP binding;GO:0008281 sulfonylurea receptor activity;GO:0140359 ABC-type transporter activity	Q: Secondary metabolites biosynthesis, transport and catabolism	K05033	ko02010: ABC transporters	IPR003439: ABC transporter-like, ATP-binding domain;IPR003593: AAA+ ATPase domain;IPR036640: ABC transporter type 1, transmembrane domain superfamily;IPR017871: ABC transporter-like, conserved site;IPR027417: P-loop containing nucleoside triphosphate hydrolase;IPR011527: ABC transporter type 1, transmembrane domain;IPR001475: ATP-binding cassette subfamily C member 9;IPR000388: Sulphonylurea rece…	Plasma membrane	--
A0A480KE10	N-acetyl-D-glucosamine kinase OS=Sus scrofa OX=9823 GN=NAGK PE=3 SV=1	NAGK	0.368122	0.371619	0.363105	0.209885	0.158591	0.201862	0.517151	0.00688936	0.461928	down	--	--	GO:0045127 N-acetylglucosamine kinase activity	G: Carbohydrate transport and metabolism	K00884	ko00520: Amino sugar and nucleotide sugar metabolism;ko01100: Metabolic pathways;ko01250: Biosynthesis of nucleotide sugars	IPR043129: ATPase, nucleotide binding domain;IPR002731: ATPase, BadF/BadG/BcrA/BcrD type	Cytoplasm_Nucleus	--
A0A480QIP5	26S proteasome non-ATPase regulatory subunit 5 OS=Sus scrofa OX=9823 GN=PSMD5 PE=3 SV=1	PSMD5	3.64541	4.58191	3.74502	2.85165	2.40409	2.51072	0.648701	0.026748	0.498677	down	GO:0070682 proteasome regulatory particle assembly	GO:0008540 proteasome regulatory particle, base subcomplex	--	O: Posttranslational modification, protein turnover, chaperones	K06692	--	IPR019538: 26S proteasome non-ATPase regulatory subunit 5;IPR016024: Armadillo-type fold;IPR011989: Armadillo-like helical	Cytoplasm_Nucleus	--
A0A480VYK0	TSC22 domain family member 1 OS=Sus scrofa OX=9823 GN=TSC22D1 PE=3 SV=1	TSC22D1	0.159271	0.125568	0.136046	0.211551	0.250697	0.182517	1.53192	0.0442933	0.517934	up	GO:0006357 regulation of transcription by RNA polymerase II	--	--	K: Transcription	--	--	IPR000580: TSC-22 / Dip / Bun	Mitochondrion	--
A0A481APG3	Splicing factor U2AF subunit OS=Sus scrofa OX=9823 GN=U2AF2 PE=3 SV=1	U2AF2	0.574002	0.36015	0.505053	0.909734	0.908799	1.04314	1.98837	0.00498961	0.445414	up	GO:0000398 mRNA splicing, via spliceosome;GO:0031397 negative regulation of protein ubiquitination;GO:0033120 positive regulation of RNA splicing;GO:0048025 negative regulation of mRNA splicing, via spliceosome	GO:0000974 Prp19 complex;GO:0016607 nuclear speck;GO:0071004 U2-type prespliceosome;GO:0089701 U2AF complex	GO:0019899 enzyme binding;GO:0030628 pre-mRNA 3'-splice site binding;GO:0070742 C2H2 zinc finger domain binding	A: RNA processing and modification	K12837	ko03040: Spliceosome	IPR006529: U2 snRNP auxilliary factor, large subunit, splicing factor;IPR000504: RNA recognition motif domain;IPR012677: Nucleotide-binding alpha-beta plait domain superfamily;IPR035979: RNA-binding domain superfamily	Nucleus	--
A0A481BJY8	Molybdopterin synthase catalytic subunit OS=Sus scrofa OX=9823 GN=MOCS2 PE=3 SV=1	MOCS2	0.196142	0.199759	0.227574	0.127051	0.0757684	0.119859	0.517549	0.00985466	0.461928	down	GO:0006777 Mo-molybdopterin cofactor biosynthetic process	GO:0005829 cytosol;GO:0019008 molybdopterin synthase complex	GO:0030366 molybdopterin synthase activity	H: Coenzyme transport and metabolism	K03635	ko00790: Folate biosynthesis;ko01100: Metabolic pathways;ko01240: Biosynthesis of cofactors;ko04122: Sulfur relay system	IPR036563: Molybdopterin biosynthesis MoaE subunit superfamily;IPR003448: Molybdopterin biosynthesis MoaE;IPR028888: Molybdopterin synthase catalytic subunit, eukaryotes	Nucleus	--
A0A481C7T7	Ribosomal protein S6 kinase OS=Sus scrofa OX=9823 GN=RPS6KB1 PE=3 SV=1	RPS6KB1	0.752286	0.775007	0.654685	0.420292	0.473189	0.436611	0.609581	0.00815355	0.461928	down	GO:0000082 G1/S transition of mitotic cell cycle;GO:0001662 behavioral fear response;GO:0007281 germ cell development;GO:0018105 peptidyl-serine phosphorylation;GO:0031667 response to nutrient levels;GO:0031929 TOR signaling;GO:0032869 cellular response to insulin stimulus;GO:0043491 protein kinase B signaling;GO:0044539 long-chain fatty acid import into cell;GO:0045931 positive regulation of mit…	GO:0005654 nucleoplasm;GO:0005739 mitochondrion	GO:0004674 protein serine/threonine kinase activity;GO:0004712 protein serine/threonine/tyrosine kinase activity;GO:0005524 ATP binding	R: General function prediction only;T: Signal transduction mechanisms	K04688	ko01521: EGFR tyrosine kinase inhibitor resistance;ko01522: Endocrine resistance;ko04012: ErbB signaling pathway;ko04066: HIF-1 signaling pathway;ko04140: Autophagy - animal;ko04150: mTOR signaling pathway;ko04151: PI3K-Akt signaling pathway;ko04152: AMPK signaling pathway;ko04211: Longevity regulating pathway;ko04213: Longevity regulating pathway - multiple species;ko04350: TGF-beta signaling pa…	IPR000719: Protein kinase domain;IPR017441: Protein kinase, ATP binding site;IPR016238: Ribosomal protein S6 kinase;IPR008271: Serine/threonine-protein kinase, active site;IPR011009: Protein kinase-like domain superfamily;IPR000961: AGC-kinase, C-terminal;IPR017892: Protein kinase, C-terminal	Nucleus	--
A0A5G2QBZ0	DR1 associated protein 1 OS=Sus scrofa OX=9823 GN=DRAP1 PE=4 SV=2	DRAP1	0.199489	0.195523	0.214129	0.0790902	0.0670435	0	0.239901	0.0201054	0.498677	down	GO:0000122 negative regulation of transcription by RNA polymerase II;GO:0006355 regulation of transcription, DNA-templated;GO:0006366 transcription by RNA polymerase II;GO:0045944 positive regulation of transcription by RNA polymerase II	GO:0005634 nucleus;GO:0017054 negative cofactor 2 complex;GO:0090575 RNA polymerase II transcription regulator complex	GO:0001046 core promoter sequence-specific DNA binding;GO:0001091 RNA polymerase II general transcription initiation factor binding;GO:0003713 transcription coactivator activity;GO:0003714 transcription corepressor activity;GO:0016251 RNA polymerase II general transcription initiation factor activity;GO:0017025 TBP-class protein binding;GO:0042802 identical protein binding;GO:0046982 protein hete…	K: Transcription	K21752	--	IPR009072: Histone-fold;IPR003958: Transcription factor CBF/NF-Y/archaeal histone domain	Mitochondrion	--
A0A5G2QNQ5	Nesprin-1 OS=Sus scrofa OX=9823 PE=4 SV=2	--	0	0	0	0.0985249	0.226398	0.195239	inf	0.0459267	0.527667	up	--	--	--	Z: Cytoskeleton	K19326	--	--	Endoplasmic reticulum	--
A0A5G2QQ65	Zinc finger protein 692 OS=Sus scrofa OX=9823 GN=ZNF692 PE=4 SV=1	ZNF692	5.43432	4.42318	5.47542	1.93111	0.948275	3.53776	0.418521	0.0416523	0.513914	down	--	--	--	R: General function prediction only	K25175	--	IPR013087: Zinc finger C2H2-type;IPR036236: Zinc finger C2H2 superfamily	Nucleus	--
A0A5G2QRK2	Ribosomal protein L11 OS=Sus scrofa OX=9823 GN=RPL11 PE=3 SV=1	RPL11	0.189633	0.205619	0	1.77493	1.36856	1.76251	12.4123	0.00230533	0.429558	up	GO:0006412 translation	GO:0005840 ribosome	GO:0003735 structural constituent of ribosome	J: Translation, ribosomal structure and biogenesis	K02868	ko03010: Ribosome;ko05171: Coronavirus disease - COVID-19	IPR022803: Ribosomal protein L5 domain superfamily;IPR031309: Ribosomal protein L5, C-terminal	Cytoplasm_Nucleus	--
A0A5G2QVC5	Mono-ADP ribosylhydrolase 1 OS=Sus scrofa OX=9823 GN=MACROD1 PE=4 SV=1	MACROD1	7.09582	8.87207	6.92409	2.75968	3.31151	3.79214	0.430864	0.00922898	0.461928	down	--	--	--	B: Chromatin structure and dynamics;K: Transcription	K23518	--	IPR002589: Macro domain;IPR043472: Macro domain-like	Nucleus	--
A0A5G2QW54	LSM7 homolog, U6 small nuclear RNA and mRNA degradation associated OS=Sus scrofa OX=9823 GN=LSM7 PE=1 SV=2	LSM7	0.919555	0.959837	0.756863	0.364391	0.648368	0.371461	0.52507	0.0262538	0.498677	down	GO:0000398 mRNA splicing, via spliceosome;GO:0000956 nuclear-transcribed mRNA catabolic process	GO:0046540 U4/U6 x U5 tri-snRNP complex;GO:0071005 U2-type precatalytic spliceosome;GO:0120115 Lsm2-8 complex	--	A: RNA processing and modification	K12626	ko03018: RNA degradation;ko03040: Spliceosome	IPR001163: LSM domain, eukaryotic/archaea-type;IPR010920: LSM domain superfamily;IPR017132: Sm-like protein Lsm7	Mitochondrion	--
A0A5G2QX68	Protein-serine/threonine kinase OS=Sus scrofa OX=9823 GN=PDK4 PE=3 SV=1	PDK4	0.119466	0.319654	0.264826	0.925659	0.838316	0.505668	3.22417	0.0378569	0.513914	up	GO:0006885 regulation of pH;GO:0008286 insulin receptor signaling pathway;GO:0009267 cellular response to starvation;GO:0010510 regulation of acetyl-CoA biosynthetic process from pyruvate;GO:0010906 regulation of glucose metabolic process;GO:0016310 phosphorylation;GO:0042304 regulation of fatty acid biosynthetic process;GO:0042593 glucose homeostasis;GO:0045124 regulation of bone resorption;GO:0…	GO:0005759 mitochondrial matrix	GO:0004672 protein kinase activity;GO:0005524 ATP binding	T: Signal transduction mechanisms	K00898	ko05415: Diabetic cardiomyopathy	IPR036784: Alpha-ketoacid/pyruvate dehydrogenase kinase, N-terminal domain superfamily;IPR036890: Histidine kinase/HSP90-like ATPase superfamily;IPR003594: Histidine kinase/HSP90-like ATPase;IPR005467: Histidine kinase domain;IPR018955: Branched-chain alpha-ketoacid dehydrogenase kinase/Pyruvate dehydrogenase kinase, N-terminal	Mitochondrion	--
A0A5G2QXT5	Ig-like domain-containing protein OS=Sus scrofa OX=9823 PE=4 SV=2	--	13.6222	7.13753	18.3424	30.6137	47.0901	29.5734	2.74351	0.0365969	0.513914	up	--	--	--	--	K06856	ko04020: Calcium signaling pathway;ko04064: NF-kappa B signaling pathway;ko04072: Phospholipase D signaling pathway;ko04145: Phagosome;ko04151: PI3K-Akt signaling pathway;ko04613: Neutrophil extracellular trap formation;ko04640: Hematopoietic cell lineage;ko04650: Natural killer cell mediated cytotoxicity;ko04662: B cell receptor signaling pathway;ko04664: Fc epsilon RI signaling pathway;ko04666:…	IPR007110: Immunoglobulin-like domain;IPR003006: Immunoglobulin/major histocompatibility complex, conserved site;IPR036179: Immunoglobulin-like domain superfamily;IPR003597: Immunoglobulin C1-set;IPR013783: Immunoglobulin-like fold	Cytoplasm	--
A0A5G2QY64	Filamin C OS=Sus scrofa OX=9823 GN=FLNC PE=1 SV=1	FLNC	0.686054	0.660336	0.543909	1.30618	0.95686	0.960567	1.70534	0.0477677	0.531061	up	GO:0030036 actin cytoskeleton organization	GO:0043232 intracellular non-membrane-bounded organelle	GO:0051015 actin filament binding	Z: Cytoskeleton	K04437	ko04010: MAPK signaling pathway;ko04510: Focal adhesion;ko05132: Salmonella infection;ko05205: Proteoglycans in cancer	IPR013783: Immunoglobulin-like fold;IPR017868: Filamin/ABP280 repeat-like;IPR036872: CH domain superfamily;IPR014756: Immunoglobulin E-set;IPR001715: Calponin homology domain;IPR001589: Actinin-type actin-binding domain, conserved site;IPR001298: Filamin/ABP280 repeat	Cytoplasm	--
A0A5G2R0M9	Aldo-keto reductase family 7 like (gene/pseudogene) OS=Sus scrofa OX=9823 GN=AKR7A2 PE=1 SV=1	AKR7A2	2.01687	1.75882	2.26476	2.85331	3.17116	3.67754	1.60617	0.0184422	0.498677	up	--	--	GO:0016491 oxidoreductase activity	--	K15303	ko00980: Metabolism of xenobiotics by cytochrome P450	IPR023210: NADP-dependent oxidoreductase domain;IPR036812: NADP-dependent oxidoreductase domain superfamily;IPR020471: Aldo-keto reductase	Mitochondrion	--
A0A5G2R151	Olfactory receptor OS=Sus scrofa OX=9823 GN=LOC100624524 PE=3 SV=1	LOC100624524	0	0	0	7.2648	7.75518	5.41116	inf	0.0108072	0.461928	up	--	GO:0005886 plasma membrane;GO:0016021 integral component of membrane	GO:0004930 G protein-coupled receptor activity;GO:0004984 olfactory receptor activity	--	K04257	ko04740: Olfactory transduction	IPR017452: GPCR, rhodopsin-like, 7TM;IPR000725: Olfactory receptor;IPR000276: G protein-coupled receptor, rhodopsin-like	Plasma membrane	--
A0A5G2R2Q2	Nexilin F-actin binding protein OS=Sus scrofa OX=9823 GN=NEXN PE=4 SV=2	NEXN	0.575229	0.982933	0.953397	0.152541	0.226489	0	0.150914	0.0173582	0.498677	down	GO:0007155 cell adhesion;GO:0007411 axon guidance	GO:0005886 plasma membrane	--	--	K23918	--	IPR007110: Immunoglobulin-like domain;IPR013783: Immunoglobulin-like fold;IPR003599: Immunoglobulin subtype;IPR013098: Immunoglobulin I-set;IPR036179: Immunoglobulin-like domain superfamily	Nucleus	--
A0A5G2R732	Cadherin EGF LAG seven-pass G-type receptor 3 OS=Sus scrofa OX=9823 GN=CELSR3 PE=3 SV=1	CELSR3	1.60403	0.548089	0.851506	2.84795	2.68735	2.45776	2.66114	0.0233759	0.498677	up	GO:0007156 homophilic cell adhesion via plasma membrane adhesion molecules;GO:0007166 cell surface receptor signaling pathway	GO:0005886 plasma membrane;GO:0016021 integral component of membrane	GO:0004930 G protein-coupled receptor activity;GO:0005509 calcium ion binding	T: Signal transduction mechanisms	K04602	--	IPR002049: Laminin-type EGF domain;IPR000742: EGF-like domain;IPR001879: GPCR, family 2, extracellular hormone receptor domain;IPR015919: Cadherin-like superfamily;IPR002126: Cadherin-like;IPR020894: Cadherin conserved site;IPR000203: GPS motif;IPR017981: GPCR, family 2-like;IPR001791: Laminin G domain;IPR046338: GAIN domain superfamily;IPR013320: Concanavalin A-like lectin/glucanase domain super…	Plasma membrane	CS pos: 32-33. SRE-EL. Pr: 0.3465
A0A5G2R9Z9	Phosphoinositide phospholipase C OS=Sus scrofa OX=9823 GN=PLCD4 PE=4 SV=1	PLCD4	0.65036	1.13883	0.875694	0.285286	0	0.313803	0.224809	0.0200686	0.498677	down	GO:0007340 acrosome reaction;GO:0016042 lipid catabolic process;GO:0035556 intracellular signal transduction;GO:0046488 phosphatidylinositol metabolic process	GO:0005634 nucleus;GO:0005783 endoplasmic reticulum;GO:0005829 cytosol;GO:0005886 plasma membrane	GO:0004435 phosphatidylinositol phospholipase C activity;GO:0005509 calcium ion binding	T: Signal transduction mechanisms	K05857	ko00562: Inositol phosphate metabolism;ko01100: Metabolic pathways;ko04020: Calcium signaling pathway;ko04070: Phosphatidylinositol signaling system;ko04919: Thyroid hormone signaling pathway;ko04933: AGE-RAGE signaling pathway in diabetic complications	IPR015359: Phosphoinositide-specific phospholipase C, EF-hand-like domain;IPR017946: PLC-like phosphodiesterase, TIM beta/alpha-barrel domain superfamily;IPR002048: EF-hand domain;IPR018247: EF-Hand 1, calcium-binding site;IPR000909: Phosphatidylinositol-specific phospholipase C, X domain;IPR000008: C2 domain;IPR001711: Phospholipase C, phosphatidylinositol-specific, Y domain;IPR001849: Pleckstri…	Plasma membrane	--
A0A5G2RBD3	Keratin 18 OS=Sus scrofa OX=9823 GN=KRT18 PE=3 SV=2	KRT18	1.30603	1.7092	7.95718	55.4253	119.702	98.0452	24.8963	0.0420663	0.513914	up	--	GO:0005882 intermediate filament	GO:0005198 structural molecule activity	--	K07604	ko04915: Estrogen signaling pathway;ko05150: Staphylococcus aureus infection	IPR002957: Keratin, type I;IPR039008: Intermediate filament, rod domain;IPR018039: Intermediate filament protein, conserved site	Nucleus	--
A0A5G2RBE0	E3 ubiquitin-protein ligase parkin OS=Sus scrofa OX=9823 GN=PRKN PE=3 SV=1	PRKN	0	0	0	0.136162	0.137666	0.164541	inf	0.00395699	0.429558	up	GO:0006914 autophagy	GO:0000151 ubiquitin ligase complex;GO:0005739 mitochondrion;GO:0005829 cytosol	GO:0004842 ubiquitin-protein transferase activity;GO:0046872 metal ion binding	O: Posttranslational modification, protein turnover, chaperones	K04556	ko04120: Ubiquitin mediated proteolysis;ko04137: Mitophagy - animal;ko04141: Protein processing in endoplasmic reticulum;ko05012: Parkinson disease;ko05014: Amyotrophic lateral sclerosis;ko05022: Pathways of neurodegeneration - multiple diseases	IPR041565: Parkin, RING/Ubox like zinc-binding domain;IPR000626: Ubiquitin-like domain;IPR003977: E3 ubiquitin-protein ligase parkin;IPR041170: RING/Ubox-like zinc-binding domain;IPR002867: IBR domain;IPR044066: TRIAD supradomain;IPR029071: Ubiquitin-like domain superfamily	Extracell	--
A0A5G2RFZ4	MOB kinase activator 2 OS=Sus scrofa OX=9823 GN=MOB2 PE=1 SV=1	MOB2	0.311193	0.275709	0.250377	0.19623	0.199835	0.140374	0.640693	0.0187029	0.498677	down	--	GO:0005654 nucleoplasm;GO:0005730 nucleolus;GO:0005829 cytosol	--	D: Cell cycle control, cell division, chromosome partitioning	K06685	ko04390: Hippo signaling pathway;ko04392: Hippo signaling pathway - multiple species	IPR036703: MOB kinase activator superfamily;IPR005301: MOB kinase activator family	Extracell	--
A0A5G2RKZ8	Oligosaccharyltransferase complex subunit OS=Sus scrofa OX=9823 GN=OSTC PE=3 SV=1	OSTC	0.485705	0.582611	0.644316	0.345082	0.157924	0	0.293703	0.0388366	0.513914	down	GO:0006486 protein glycosylation	GO:0008250 oligosaccharyltransferase complex;GO:0016021 integral component of membrane	--	S: Function unknown	K26501	ko00510: N-Glycan biosynthesis;ko00513: Various types of N-glycan biosynthesis;ko04141: Protein processing in endoplasmic reticulum	--	Extracell	--
A0A5G2RL03	Protein phosphatase 1 regulatory subunit 14 OS=Sus scrofa OX=9823 GN=PPP1R14C PE=3 SV=1	PPP1R14C	5.54235	7.40516	7.31832	4.15474	2.48892	4.23864	0.536978	0.019967	0.498677	down	GO:0042325 regulation of phosphorylation	GO:0005737 cytoplasm	GO:0004865 protein serine/threonine phosphatase inhibitor activity	--	K17556	--	IPR036658: CPI-17 superfamily;IPR008025: CPI-17	Cytoplasm	--
A0A5K1U735	Reticulon OS=Sus scrofa OX=9823 GN=RTN4 PE=1 SV=2	RTN4	25.342	27.6011	22.9872	16.2098	12.7048	13.5156	0.558803	0.00331258	0.429558	down	--	GO:0005789 endoplasmic reticulum membrane;GO:0016021 integral component of membrane	--	U: Intracellular trafficking, secretion, and vesicular transport	K20720	ko05010: Alzheimer disease	IPR003388: Reticulon	Plasma membrane	--
A0A5K1UB41	phosphatidylinositol-4,5-bisphosphate 3-kinase OS=Sus scrofa OX=9823 GN=PIK3CA PE=1 SV=1	PIK3CA	0.0797056	0.0807037	0.0906822	0.0412229	0.0441562	0.0314204	0.465167	0.00104575	0.429558	down	GO:0001889 liver development;GO:0006006 glucose metabolic process;GO:0014065 phosphatidylinositol 3-kinase signaling;GO:0016310 phosphorylation;GO:0030036 actin cytoskeleton organization;GO:0030835 negative regulation of actin filament depolymerization;GO:0033138 positive regulation of peptidyl-serine phosphorylation;GO:0035994 response to muscle stretch;GO:0038084 vascular endothelial growth fac…	GO:0005943 phosphatidylinositol 3-kinase complex, class IA;GO:0014704 intercalated disc;GO:0030027 lamellipodium	GO:0005524 ATP binding;GO:0016303 1-phosphatidylinositol-3-kinase activity;GO:0030295 protein kinase activator activity;GO:0043560 insulin receptor substrate binding;GO:0046934 phosphatidylinositol-4,5-bisphosphate 3-kinase activity;GO:0052812 phosphatidylinositol-3,4-bisphosphate 5-kinase activity	T: Signal transduction mechanisms	K00922	ko00562: Inositol phosphate metabolism;ko01100: Metabolic pathways;ko01521: EGFR tyrosine kinase inhibitor resistance;ko01522: Endocrine resistance;ko01524: Platinum drug resistance;ko04012: ErbB signaling pathway;ko04014: Ras signaling pathway;ko04015: Rap1 signaling pathway;ko04024: cAMP signaling pathway;ko04062: Chemokine signaling pathway;ko04066: HIF-1 signaling pathway;ko04068: FoxO signal…	IPR003113: Phosphatidylinositol 3-kinase, adaptor-binding domain;IPR000341: Phosphatidylinositol 3-kinase Ras-binding (PI3K RBD) domain;IPR018936: Phosphatidylinositol 3/4-kinase, conserved site;IPR029071: Ubiquitin-like domain superfamily;IPR035892: C2 domain superfamily;IPR016024: Armadillo-type fold;IPR042236: Phosphoinositide 3-kinase, accessory (PIK) domain superfamily;IPR000403: Phosphatidy…	Cytoplasm	--
A0A8W4F845	ER membrane protein complex subunit 6 OS=Sus scrofa OX=9823 GN=EMC6 PE=3 SV=1	EMC6	0.416943	0.541213	0.457875	0.674274	0.854573	0.634052	1.52744	0.0465544	0.527667	up	GO:0006996 organelle organization	GO:0072546 EMC complex	--	S: Function unknown	K23567	--	IPR029008: ER membrane protein complex subunit 6-like	Cytoplasm	--
A0A8W4F9K1	Steroid receptor RNA activator 1 OS=Sus scrofa OX=9823 GN=SRA1 PE=4 SV=1	SRA1	0.348305	0.436352	0.532298	0.230279	0.255292	0.16646	0.495105	0.0347686	0.513914	down	GO:0006357 regulation of transcription by RNA polymerase II	--	GO:0030374 nuclear receptor coactivator activity	--	--	--	IPR009917: SRA1/Sec31	Nucleus	--
A0A8W4FBD1	60S ribosomal protein L36 OS=Sus scrofa OX=9823 GN=RPL36 PE=1 SV=1	RPL36	0.708122	0.650411	0.659517	1.12008	1.21658	1.29083	1.79752	0.00412166	0.429558	up	GO:0006412 translation	GO:0005840 ribosome	GO:0003735 structural constituent of ribosome	J: Translation, ribosomal structure and biogenesis	K02920	ko03010: Ribosome;ko05171: Coronavirus disease - COVID-19	IPR000509: Ribosomal protein L36e;IPR038097: Ribosomal protein L36e domain superfamily	Nucleus	--
A0A8W4FDP7	Versican OS=Sus scrofa OX=9823 GN=VCAN PE=3 SV=1	VCAN	0.713098	0.701255	0.699013	0.495713	0.426808	0.482643	0.664894	0.00614422	0.459609	down	GO:0007155 cell adhesion	GO:0005576 extracellular region	GO:0005509 calcium ion binding;GO:0005540 hyaluronic acid binding;GO:0030246 carbohydrate binding	--	K06793	ko04514: Cell adhesion molecules	IPR000538: Link domain;IPR000436: Sushi/SCR/CCP domain;IPR035976: Sushi/SCR/CCP superfamily;IPR000742: EGF-like domain;IPR016186: C-type lectin-like/link domain superfamily;IPR036179: Immunoglobulin-like domain superfamily;IPR001304: C-type lectin-like;IPR013783: Immunoglobulin-like fold;IPR000152: EGF-type aspartate/asparagine hydroxylation site;IPR018378: C-type lectin, conserved site;IPR007110…	Extracell	CS pos: 24-25. VHA-LH. Pr: 0.6490
A0A8W4FEX7	40S ribosomal protein S27 OS=Sus scrofa OX=9823 GN=RPS27 PE=3 SV=1	RPS27	0.632201	0.586476	0.530131	0.0963491	0	0	0.0550942	0.000236041	0.429558	down	GO:0006412 translation	GO:0005840 ribosome	GO:0003735 structural constituent of ribosome;GO:0046872 metal ion binding	J: Translation, ribosomal structure and biogenesis	K02978	ko03010: Ribosome;ko05171: Coronavirus disease - COVID-19	IPR011332: Zinc-binding ribosomal protein;IPR023407: Ribosomal protein S27, zinc-binding domain superfamily;IPR000592: Ribosomal protein S27	Extracell	--
A0A8W4FF43	Ig-like domain-containing protein OS=Sus scrofa OX=9823 PE=4 SV=1	--	10.1003	13.1884	12.5869	7.76367	7.26643	5.7711	0.579816	0.0158909	0.498677	down	--	--	--	--	K06856	ko04020: Calcium signaling pathway;ko04064: NF-kappa B signaling pathway;ko04072: Phospholipase D signaling pathway;ko04145: Phagosome;ko04151: PI3K-Akt signaling pathway;ko04613: Neutrophil extracellular trap formation;ko04640: Hematopoietic cell lineage;ko04650: Natural killer cell mediated cytotoxicity;ko04662: B cell receptor signaling pathway;ko04664: Fc epsilon RI signaling pathway;ko04666:…	IPR003597: Immunoglobulin C1-set;IPR013783: Immunoglobulin-like fold;IPR007110: Immunoglobulin-like domain;IPR036179: Immunoglobulin-like domain superfamily;IPR003006: Immunoglobulin/major histocompatibility complex, conserved site	Mitochondrion	--
A0A8W4FFA0	LSM12 homolog OS=Sus scrofa OX=9823 GN=LSM12 PE=3 SV=1	LSM12	0	0.497329	0.354891	1.75271	1.49698	1.11609	5.12283	0.00878874	0.461928	up	--	GO:0005737 cytoplasm	--	S: Function unknown	K23643	--	IPR019181: LSM12, anticodon-binding domain	Cytoplasm_Nucleus	--
A0A8W4FFP1	14-3-3 domain-containing protein OS=Sus scrofa OX=9823 PE=3 SV=1	--	0	0	0	5.91721	3.97491	2.58426	inf	0.049996	0.531061	up	--	--	--	O: Posttranslational modification, protein turnover, chaperones	K06630	ko04110: Cell cycle;ko04114: Oocyte meiosis;ko04151: PI3K-Akt signaling pathway;ko04390: Hippo signaling pathway;ko04621: NOD-like receptor signaling pathway;ko04722: Neurotrophin signaling pathway;ko05160: Hepatitis C;ko05203: Viral carcinogenesis	IPR023410: 14-3-3 domain;IPR036815: 14-3-3 domain superfamily	Cytoplasm	--
A0A8W4FHH8	Obscurin, cytoskeletal calmodulin and titin-interacting RhoGEF OS=Sus scrofa OX=9823 GN=OBSCN PE=3 SV=1	OBSCN	0.623838	0.611479	0.451775	0.880733	0.968351	0.823894	1.58437	0.0108269	0.461928	up	GO:0006468 protein phosphorylation	GO:0043229 intracellular organelle	GO:0004674 protein serine/threonine kinase activity;GO:0005085 guanyl-nucleotide exchange factor activity;GO:0005524 ATP binding	--	K17531	--	IPR011993: PH-like domain superfamily;IPR036179: Immunoglobulin-like domain superfamily;IPR007110: Immunoglobulin-like domain;IPR036028: SH3-like domain superfamily;IPR001452: SH3 domain;IPR000048: IQ motif, EF-hand binding site;IPR013783: Immunoglobulin-like fold;IPR011009: Protein kinase-like domain superfamily;IPR017441: Protein kinase, ATP binding site;IPR000219: Dbl homology (DH) domain;IPR0…	Plasma membrane	--
A0A8W4FJK4	GDP-Man:Man(3)GlcNAc(2)-PP-Dol alpha-1,2-mannosyltransferase OS=Sus scrofa OX=9823 GN=ALG11 PE=3 SV=1	ALG11	0.235775	0.174758	0.211943	0.375962	0.298567	0.369808	1.67771	0.0126058	0.461928	up	--	GO:0005789 endoplasmic reticulum membrane;GO:0016021 integral component of membrane	GO:0004377 GDP-Man:Man3GlcNAc2-PP-Dol alpha-1,2-mannosyltransferase activity	M: Cell wall/membrane/envelope biogenesis	K03844	ko00510: N-Glycan biosynthesis;ko00513: Various types of N-glycan biosynthesis;ko01100: Metabolic pathways	IPR001296: Glycosyl transferase, family 1;IPR031814: ALG11 mannosyltransferase, N-terminal;IPR038013: ALG11 mannosyltransferase	Cytoplasm	--
A0A8W4FLI1	Low molecular weight phosphotyrosine protein phosphatase OS=Sus scrofa OX=9823 GN=ACP1 PE=1 SV=1	ACP1	0.456869	0.594101	0.626994	0.859192	1.13204	0.94679	1.75095	0.0166087	0.498677	up	GO:0006470 protein dephosphorylation	GO:0005737 cytoplasm	GO:0003993 acid phosphatase activity;GO:0004726 non-membrane spanning protein tyrosine phosphatase activity	T: Signal transduction mechanisms	K14394	ko00730: Thiamine metabolism;ko00740: Riboflavin metabolism;ko01100: Metabolic pathways;ko04520: Adherens junction;ko05208: Chemical carcinogenesis - reactive oxygen species	IPR036196: Phosphotyrosine protein phosphatase I superfamily;IPR002115: Protein-tyrosine phosphatase, low molecular weight, mammalian;IPR023485: Phosphotyrosine protein phosphatase I;IPR017867: Protein-tyrosine phosphatase, low molecular weight	Extracell	--
A0A8W4FLP9	Fibrillarin OS=Sus scrofa OX=9823 GN=FBL PE=3 SV=1	FBL	0.350911	0.346537	0.304011	0.593652	0.520615	0.717367	1.82897	0.0335602	0.513914	up	GO:0006364 rRNA processing;GO:0032259 methylation	--	GO:0003723 RNA binding;GO:0008168 methyltransferase activity	A: RNA processing and modification	K14563	ko03008: Ribosome biogenesis in eukaryotes	IPR000692: rRNA 2'-O-methyltransferase fibrillarin-like;IPR020813: Fibrillarin, conserved site;IPR029063: S-adenosyl-L-methionine-dependent methyltransferase superfamily	Nucleus	--
A0A8W4FLV5	Small EDRK-rich factor-like N-terminal domain-containing protein OS=Sus scrofa OX=9823 GN=ZNF706 PE=1 SV=1	ZNF706	0	0.179223	0	0.456792	0.439124	0.409173	7.28192	0.0199594	0.498677	up	GO:0045892 negative regulation of transcription, DNA-templated;GO:1902455 negative regulation of stem cell population maintenance	GO:0005634 nucleus;GO:0005737 cytoplasm	--	S: Function unknown	--	--	IPR026939: ZNF706/At2g23090 superfamily;IPR007513: Uncharacterised protein family SERF, N-terminal	Nucleus	--
A0A8W4FMM4	Cytochrome c oxidase assembly factor 3 OS=Sus scrofa OX=9823 GN=COA3 PE=3 SV=1	COA3	0.603643	0.722648	0.537349	1.09757	1.20931	1.00312	1.77609	0.00403143	0.429558	up	GO:0033617 mitochondrial cytochrome c oxidase assembly;GO:0070131 positive regulation of mitochondrial translation	GO:0031305 integral component of mitochondrial inner membrane	--	S: Function unknown	K18175	ko04714: Thermogenesis	IPR018628: Cytochrome c oxidase assembly factor 3, mitochondrial, coiled-coil domain	Plasma membrane	--
A0A8W4FMU0	Adhesion G protein-coupled receptor F5 OS=Sus scrofa OX=9823 GN=ADGRF5 PE=3 SV=1	ADGRF5	4.76951	5.76632	4.16987	2.84473	3.62968	2.81946	0.631991	0.0399561	0.513914	down	GO:0007166 cell surface receptor signaling pathway	GO:0016021 integral component of membrane	GO:0004930 G protein-coupled receptor activity	T: Signal transduction mechanisms	K08458	--	IPR000082: SEA domain;IPR007110: Immunoglobulin-like domain;IPR013783: Immunoglobulin-like fold;IPR008078: GPCR family 2, Ig-hepta-like receptor;IPR000203: GPS motif;IPR017983: GPCR, family 2, secretin-like, conserved site;IPR017981: GPCR, family 2-like;IPR036364: SEA domain superfamily;IPR000832: GPCR, family 2, secretin-like;IPR036179: Immunoglobulin-like domain superfamily;IPR046338: GAIN doma…	Plasma membrane	CS pos: 21-22. SQA-TL. Pr: 0.6741
A0A8W4FN23	GABA type A receptor associated protein like 2 OS=Sus scrofa OX=9823 GN=GABARAPL2 PE=1 SV=1	GABARAPL2	0.747075	0.814446	0.746758	0.342826	0.3517	0.258049	0.412678	0.00040418	0.429558	down	GO:0006914 autophagy	GO:0016020 membrane	--	Z: Cytoskeleton	K08341	ko04068: FoxO signaling pathway;ko04136: Autophagy - other;ko04137: Mitophagy - animal;ko04140: Autophagy - animal;ko04621: NOD-like receptor signaling pathway;ko04727: GABAergic synapse	IPR004241: Autophagy protein Atg8 ubiquitin-like;IPR029071: Ubiquitin-like domain superfamily	Cytoplasm	--
A1YIZ1	Selenide, water dikinase 2 OS=Sus scrofa OX=9823 GN=SEPHS2 PE=2 SV=2	SEPHS2	0.159594	0.227865	0.241959	0.104819	0.101609	0.129849	0.534267	0.0489461	0.531061	down	GO:0016260 selenocysteine biosynthetic process;GO:0016310 phosphorylation	GO:0005737 cytoplasm	GO:0004756 selenide, water dikinase activity;GO:0005524 ATP binding;GO:0046872 metal ion binding	T: Signal transduction mechanisms	K01008	ko00450: Selenocompound metabolism;ko01100: Metabolic pathways	IPR016188: PurM-like, N-terminal domain;IPR036676: PurM-like, C-terminal domain superfamily;IPR004536: Selenophosphate synthetase;IPR010918: PurM-like, C-terminal domain;IPR036921: PurM-like, N-terminal domain superfamily	Cytoplasm	--
A4UTP7	Myocyte-specific enhancer factor 2C OS=Sus scrofa OX=9823 GN=MEF2C PE=2 SV=1	MEF2C	0.0778307	0.185324	0.0988824	0.205529	0.298515	0.2301	2.02781	0.0465218	0.527667	up	GO:0000122 negative regulation of transcription by RNA polymerase II;GO:0000165 MAPK cascade;GO:0001568 blood vessel development;GO:0001649 osteoblast differentiation;GO:0001782 B cell homeostasis;GO:0001947 heart looping;GO:0001958 endochondral ossification;GO:0001974 blood vessel remodeling;GO:0002062 chondrocyte differentiation;GO:0002467 germinal center formation;GO:0002634 regulation of germ…	GO:0005634 nucleus;GO:0005737 cytoplasm;GO:0016528 sarcoplasm;GO:0016607 nuclear speck;GO:0032991 protein-containing complex	GO:0000976 transcription cis-regulatory region binding;GO:0000977 RNA polymerase II transcription regulatory region sequence-specific DNA binding;GO:0000978 RNA polymerase II cis-regulatory region sequence-specific DNA binding;GO:0000981 DNA-binding transcription factor activity, RNA polymerase II-specific;GO:0001228 DNA-binding transcription activator activity, RNA polymerase II-specific;GO:0003…	K: Transcription	K04454	ko04010: MAPK signaling pathway;ko04022: cGMP-PKG signaling pathway;ko04371: Apelin signaling pathway;ko04921: Oxytocin signaling pathway;ko04928: Parathyroid hormone synthesis, secretion and action;ko05202: Transcriptional misregulation in cancer;ko05418: Fluid shear stress and atherosclerosis	IPR036879: Transcription factor, MADS-box superfamily;IPR002100: Transcription factor, MADS-box;IPR033896: MADS MEF2-like;IPR022102: Holliday junction regulator protein family C-terminal	Nucleus	--
D2KQR0	Microtubule-associated protein 1 light chain 3 alpha OS=Sus scrofa OX=9823 GN=MAP1LC3A PE=1 SV=1	MAP1LC3A	1.98691	1.94666	2.17199	1.11051	1.24531	0.887582	0.531221	0.00274328	0.429558	down	GO:0000045 autophagosome assembly;GO:0000422 autophagy of mitochondrion;GO:0006995 cellular response to nitrogen starvation;GO:0016236 macroautophagy;GO:0097352 autophagosome maturation	GO:0000421 autophagosome membrane;GO:0005776 autophagosome;GO:0005829 cytosol;GO:0044754 autolysosome	GO:0005543 phospholipid binding;GO:0008017 microtubule binding;GO:0031625 ubiquitin protein ligase binding	Z: Cytoskeleton	K10435	ko04137: Mitophagy - animal;ko04140: Autophagy - animal;ko04216: Ferroptosis;ko04371: Apelin signaling pathway;ko04621: NOD-like receptor signaling pathway;ko05014: Amyotrophic lateral sclerosis;ko05022: Pathways of neurodegeneration - multiple diseases;ko05167: Kaposi sarcoma-associated herpesvirus infection	IPR004241: Autophagy protein Atg8 ubiquitin-like;IPR029071: Ubiquitin-like domain superfamily	Nucleus	--
F1REW9	Density-regulated protein OS=Sus scrofa OX=9823 GN=DENR PE=1 SV=3	DENR	1.82386	1.72498	2.1223	1.11974	1.235	1.36027	0.655073	0.0154043	0.498677	down	GO:0001731 formation of translation preinitiation complex;GO:0032790 ribosome disassembly;GO:0075522 IRES-dependent viral translational initiation	--	GO:0003743 translation initiation factor activity	R: General function prediction only	K24272	--	IPR001950: SUI1 domain;IPR005873: DENR family, eukaryotes;IPR046447: DENR, C-terminal domain;IPR036877: SUI1 domain superfamily	Cytoplasm	--
F1RF61	Dehydrogenase/reductase 3 OS=Sus scrofa OX=9823 GN=DHRS3 PE=1 SV=2	DHRS3	0	0	0.0167382	0.0251219	0.0530542	0.0592974	8.21316	0.0420494	0.513914	up	GO:0042572 retinol metabolic process	GO:0016021 integral component of membrane	GO:0004745 NAD-retinol dehydrogenase activity	Q: Secondary metabolites biosynthesis, transport and catabolism	K11146	ko00830: Retinol metabolism;ko01100: Metabolic pathways;ko01240: Biosynthesis of cofactors	IPR036291: NAD(P)-binding domain superfamily;IPR002347: Short-chain dehydrogenase/reductase SDR	Plasma membrane	--
F1RI15	Heat shock 70 kDa protein 4 OS=Sus scrofa OX=9823 GN=HSPA4 PE=1 SV=3	HSPA4	0.742874	1.00888	0.780378	0	0.307905	0.331791	0.252631	0.0110303	0.461928	down	--	GO:0005737 cytoplasm	GO:0005524 ATP binding;GO:0140662 ATP-dependent protein folding chaperone	O: Posttranslational modification, protein turnover, chaperones	K09489	ko04530: Tight junction;ko04612: Antigen processing and presentation;ko05417: Lipid and atherosclerosis	IPR043129: ATPase, nucleotide binding domain;IPR029048: Heat shock protein 70kD, C-terminal domain superfamily;IPR029047: Heat shock protein 70kD, peptide-binding domain superfamily;IPR018181: Heat shock protein 70, conserved site;IPR042052: HSPA4, nucleotide-binding domain;IPR013126: Heat shock protein 70 family	Cytoplasm	--
F1RIN4	Potassium voltage-gated channel subfamily A member 7 OS=Sus scrofa OX=9823 GN=KCNA7 PE=4 SV=4	KCNA7	0.168484	0.15235	0	0.337193	0.291695	0.3899	3.17544	0.0306496	0.507591	up	GO:0034765 regulation of ion transmembrane transport;GO:0051260 protein homooligomerization;GO:0071805 potassium ion transmembrane transport	GO:0008076 voltage-gated potassium channel complex;GO:0016021 integral component of membrane	GO:0005249 voltage-gated potassium channel activity;GO:0005251 delayed rectifier potassium channel activity	P: Inorganic ion transport and metabolism	K04880	--	IPR000210: BTB/POZ domain;IPR011333: SKP1/BTB/POZ domain superfamily;IPR005821: Ion transport domain;IPR003968: Potassium channel, voltage dependent, Kv;IPR003972: Potassium channel, voltage dependent, Kv1;IPR027359: Voltage-dependent channel domain superfamily;IPR003131: Potassium channel tetramerisation-type BTB domain	Plasma membrane	--
F1RIY8	Dynein axonemal assembly factor 5 OS=Sus scrofa OX=9823 GN=DNAAF5 PE=4 SV=3	DNAAF5	0.276027	0.292873	0.242276	0.134045	0.115485	0.106126	0.438444	0.00254795	0.429558	down	GO:0003341 cilium movement;GO:0036158 outer dynein arm assembly;GO:0036159 inner dynein arm assembly	GO:0005737 cytoplasm	GO:0045505 dynein intermediate chain binding	--	K19759	--	IPR016024: Armadillo-type fold;IPR011989: Armadillo-like helical	Extracell	--
F1RN71	Bleomycin hydrolase OS=Sus scrofa OX=9823 GN=BLMH PE=3 SV=5	BLMH	18.879	16.0585	16.3116	9.15383	10.9001	11.8233	0.622006	0.00597319	0.459609	down	GO:0006508 proteolysis;GO:0009410 response to xenobiotic stimulus;GO:0009636 response to toxic substance;GO:0043418 homocysteine catabolic process	GO:0005737 cytoplasm	GO:0004177 aminopeptidase activity;GO:0004197 cysteine-type endopeptidase activity;GO:0008234 cysteine-type peptidase activity;GO:0042802 identical protein binding	E: Amino acid transport and metabolism	K01372	--	IPR004134: Peptidase C1B, bleomycin hydrolase;IPR000169: Cysteine peptidase, cysteine active site;IPR038765: Papain-like cysteine peptidase superfamily	Cytoplasm	--
F1RNZ1	Ubiquinol-cytochrome c reductase, Rieske iron-sulfur polypeptide 1 OS=Sus scrofa OX=9823 GN=UQCRFS1 PE=1 SV=3	UQCRFS1	11.8843	8.71696	11.4398	19.0927	15.8212	14.5015	1.54226	0.0305326	0.507591	up	--	GO:0005739 mitochondrion;GO:0016021 integral component of membrane	GO:0008121 ubiquinol-cytochrome-c reductase activity;GO:0046872 metal ion binding;GO:0051537 2 iron, 2 sulfur cluster binding	C: Energy production and conversion	K00411	ko00190: Oxidative phosphorylation;ko01100: Metabolic pathways;ko04260: Cardiac muscle contraction;ko04714: Thermogenesis;ko04932: Non-alcoholic fatty liver disease;ko05010: Alzheimer disease;ko05012: Parkinson disease;ko05014: Amyotrophic lateral sclerosis;ko05016: Huntington disease;ko05020: Prion disease;ko05022: Pathways of neurodegeneration - multiple diseases;ko05208: Chemical carcinogenesi…	IPR011070: Globular protein, non-globular alpha/beta subunit;IPR004192: Cytochrome b-c1 complex subunit Rieske, transmembrane domain;IPR017941: Rieske [2Fe-2S] iron-sulphur domain;IPR036922: Rieske [2Fe-2S] iron-sulphur domain superfamily;IPR037008: Cytochrome bc1 complex subunit Rieske, transmembrane domain superfamily;IPR015248: Ubiquinol-cytochrome c reductase 8kDa, N-terminal;IPR006317: Ubiqu…	Extracell	--
F1RU27	Chromosome 2 C11orf68 homolog OS=Sus scrofa OX=9823 GN=C2H11orf68 PE=3 SV=2	C2H11orf68	0.377499	0.360053	0.308608	0.573792	0.475019	0.52097	1.50052	0.00980995	0.461928	up	--	--	--	--	--	--	IPR023398: Translation Initiation factor eIF- 4e-like;IPR015034: Basophilic leukemia-expressed protein Bles03-like	Mitochondrion	--
F1RWH1	Chromobox 1 OS=Sus scrofa OX=9823 GN=CBX1 PE=1 SV=2	CBX1	0.360325	0.275477	0.352311	0.135349	0.156985	0.147542	0.445168	0.0171257	0.498677	down	--	GO:0000792 heterochromatin;GO:0005634 nucleus	--	B: Chromatin structure and dynamics	K11585	--	IPR023779: Chromo domain, conserved site;IPR008251: Chromo shadow domain;IPR017984: Chromo domain subgroup;IPR000953: Chromo/chromo shadow domain;IPR016197: Chromo-like domain superfamily;IPR023780: Chromo domain	Nucleus	--
F1RX93	Migration and invasion enhancer 1 OS=Sus scrofa OX=9823 GN=MIEN1 PE=4 SV=2	MIEN1	1.17777	1.4332	1.11045	0.588051	0.629332	0.537869	0.471662	0.0164549	0.498677	down	GO:0030335 positive regulation of cell migration;GO:0043066 negative regulation of apoptotic process;GO:0051491 positive regulation of filopodium assembly	GO:0005654 nucleoplasm;GO:0005829 cytosol;GO:0031235 intrinsic component of the cytoplasmic side of the plasma membrane;GO:0034451 centriolar satellite	--	--	K07401	--	IPR011893: Selenoprotein, Rdx-type;IPR036249: Thioredoxin-like superfamily	Nucleus	--
F1RXA6	Gasdermin A OS=Sus scrofa OX=9823 GN=GSDMA PE=3 SV=3	GSDMA	17.4534	15.7928	16.5066	4.22549	4.09472	3.74202	0.242443	0.000648327	0.429558	down	GO:0006915 apoptotic process	GO:0005886 plasma membrane;GO:0048471 perinuclear region of cytoplasm	--	--	K22141	--	IPR040460: Gasdermin, pore forming domain;IPR041263: Gasdermin, PUB domain	Nucleus	--
F1RY58	NADH:ubiquinone oxidoreductase complex assembly factor 6 OS=Sus scrofa OX=9823 GN=NDUFAF6 PE=4 SV=2	NDUFAF6	0.204661	0.162377	0.243058	0	0	0	0	0.0128734	0.461928	down	GO:0009058 biosynthetic process;GO:0032981 mitochondrial respiratory chain complex I assembly	GO:0005739 mitochondrion	--	I: Lipid transport and metabolism	K18163	ko04714: Thermogenesis	IPR002060: Squalene/phytoene synthase;IPR008949: Isoprenoid synthase domain superfamily	Mitochondrion	--
F1RYZ0	60S acidic ribosomal protein P2 OS=Sus scrofa OX=9823 PE=3 SV=2	--	4.37976	3.73598	3.36824	5.97914	5.79528	6.10753	1.55712	0.0127517	0.461928	up	GO:0002182 cytoplasmic translational elongation	GO:0022625 cytosolic large ribosomal subunit	GO:0003735 structural constituent of ribosome	J: Translation, ribosomal structure and biogenesis	K02943	ko03010: Ribosome;ko05171: Coronavirus disease - COVID-19	IPR044076: Ribosomal protein P2;IPR027534: Ribosomal protein L12/P1/P2 family;IPR038716: Ribosomal protein P1/P2, N-terminal domain	Mitochondrion	CS pos: 16-17. GNT-SP. Pr: 0.1979
F1S1R4	SH3 domain-binding glutamic acid-rich-like protein OS=Sus scrofa OX=9823 GN=SH3BGRL PE=1 SV=3	SH3BGRL	0.451294	0.426107	0.5401	0.294961	0.345613	0.297995	0.662129	0.0275719	0.507102	down	--	--	--	S: Function unknown	K23740	--	IPR006993: SH3-binding, glutamic acid-rich protein;IPR036249: Thioredoxin-like superfamily	Mitochondrion	--
F1S1U4	Tousled like kinase 1 OS=Sus scrofa OX=9823 GN=TLK1 PE=4 SV=4	TLK1	1.27622	1.69939	1.47321	0	0	0	0	0.00672828	0.461928	down	GO:0006468 protein phosphorylation;GO:0006886 intracellular protein transport;GO:0035556 intracellular signal transduction;GO:1902275 regulation of chromatin organization	GO:0005654 nucleoplasm	GO:0004674 protein serine/threonine kinase activity;GO:0005524 ATP binding	T: Signal transduction mechanisms	K08864	--	IPR008271: Serine/threonine-protein kinase, active site;IPR000719: Protein kinase domain;IPR017441: Protein kinase, ATP binding site;IPR011009: Protein kinase-like domain superfamily	Nucleus	--
F1S4K7	Phosphoglucomutase 2 OS=Sus scrofa OX=9823 GN=PGM2 PE=1 SV=2	PGM2	0.149024	0.149168	0.205531	0.333193	0.327391	0.35927	2.02463	0.00386232	0.429558	up	GO:0005980 glycogen catabolic process;GO:0006006 glucose metabolic process	GO:0005829 cytosol	GO:0000287 magnesium ion binding;GO:0004614 phosphoglucomutase activity;GO:0008973 phosphopentomutase activity	G: Carbohydrate transport and metabolism	K15779	ko00010: Glycolysis / Gluconeogenesis;ko00030: Pentose phosphate pathway;ko00052: Galactose metabolism;ko00230: Purine metabolism;ko00500: Starch and sucrose metabolism;ko00520: Amino sugar and nucleotide sugar metabolism;ko01100: Metabolic pathways;ko01250: Biosynthesis of nucleotide sugars	IPR005844: Alpha-D-phosphohexomutase, alpha/beta/alpha domain I;IPR005841: Alpha-D-phosphohexomutase superfamily;IPR016055: Alpha-D-phosphohexomutase, alpha/beta/alpha I/II/III;IPR036900: Alpha-D-phosphohexomutase, C-terminal domain superfamily;IPR005845: Alpha-D-phosphohexomutase, alpha/beta/alpha domain II;IPR016066: Alpha-D-phosphohexomutase, conserved site;IPR005846: Alpha-D-phosphohexomutase…	Cytoplasm	--
F1SC07	Dynein axonemal heavy chain 11 OS=Sus scrofa OX=9823 GN=DNAH11 PE=1 SV=4	DNAH11	0.0793511	0	0	0.11727	0.18036	0.117113	5.22668	0.0319978	0.511395	up	GO:0003341 cilium movement;GO:0007018 microtubule-based movement	GO:0005874 microtubule;GO:0005930 axoneme;GO:0030286 dynein complex;GO:0031514 motile cilium;GO:0097729 9+2 motile cilium	GO:0005524 ATP binding;GO:0008569 minus-end-directed microtubule motor activity;GO:0045505 dynein intermediate chain binding;GO:0051959 dynein light intermediate chain binding	Z: Cytoskeleton	K10408	ko04814: Motor proteins;ko05014: Amyotrophic lateral sclerosis;ko05016: Huntington disease;ko05022: Pathways of neurodegeneration - multiple diseases	IPR041228: Dynein heavy chain, C-terminal domain;IPR041466: Dynein heavy chain, AAA 5 extension domain;IPR043160: Dynein heavy chain, C-terminal domain, barrel region;IPR035706: Dynein heavy chain, ATP-binding dynein motor region;IPR027417: P-loop containing nucleoside triphosphate hydrolase;IPR024743: Dynein heavy chain, coiled coil stalk;IPR013594: Dynein heavy chain, tail;IPR041658: Dynein hea…	Nucleus	--
F1SFR3	separase OS=Sus scrofa OX=9823 GN=ESPL1 PE=4 SV=3	ESPL1	8.65584	8.23537	5.31604	1.26255	0.95565	0.879166	0.139475	0.0249286	0.498677	down	GO:0000070 mitotic sister chromatid segregation;GO:0000212 meiotic spindle organization;GO:0006508 proteolysis;GO:0045143 homologous chromosome segregation;GO:0051307 meiotic chromosome separation	GO:0005634 nucleus;GO:0005737 cytoplasm;GO:0005813 centrosome;GO:0072686 mitotic spindle	GO:0004197 cysteine-type endopeptidase activity	D: Cell cycle control, cell division, chromosome partitioning	K02365	ko04110: Cell cycle;ko04114: Oocyte meiosis;ko05166: Human T-cell leukemia virus 1 infection	IPR030397: SEPARIN core domain	Plasma membrane	--
F1SNC5	DnaJ homolog subfamily C member 25 OS=Sus scrofa OX=9823 GN=DNAJC25 PE=3 SV=4	DNAJC25	0.267231	0.425408	0.385333	0	0.187688	0.177487	0.338761	0.0400573	0.513914	down	GO:0006457 protein folding	GO:0016021 integral component of membrane	--	O: Posttranslational modification, protein turnover, chaperones	K19371	--	IPR036869: Chaperone J-domain superfamily;IPR001623: DnaJ domain	Plasma membrane	CS pos: 36-37. AGA-LV. Pr: 0.7900
F1SPY4	protein-synthesizing GTPase OS=Sus scrofa OX=9823 GN=LOC100624149 PE=1 SV=2	LOC100624149	0.784807	0.927485	0.821781	0.550949	0.580414	0.511879	0.648459	0.00965134	0.461928	down	--	--	GO:0000049 tRNA binding;GO:0003743 translation initiation factor activity;GO:0003924 GTPase activity;GO:0005525 GTP binding	J: Translation, ribosomal structure and biogenesis	K03242	--	IPR009000: Translation protein, beta-barrel domain superfamily;IPR044128: Initiation factor eIF2 gamma, GTP-binding domain;IPR000795: Translational (tr)-type GTP-binding domain;IPR044127: Initiation factor eIF2 gamma, domain 2;IPR027417: P-loop containing nucleoside triphosphate hydrolase;IPR009001: Translation elongation factor EF1A/initiation factor IF2gamma, C-terminal;IPR015256: Initiation fa…	Cytoplasm	--
I3L7N6	Vacuolar fusion protein CCZ1 homolog OS=Sus scrofa OX=9823 GN=CCZ1 PE=1 SV=1	CCZ1	0.0799564	0.112083	0.160985	0	0	0	0	0.0378174	0.513914	down	GO:0016192 vesicle-mediated transport	GO:0005765 lysosomal membrane;GO:0035658 Mon1-Ccz1 complex	--	V: Defense mechanisms	--	--	IPR043989: CCZ1/INTU/HPS4, third Longin domain;IPR043987: CCZ1/INTU/HSP4, first Longin domain;IPR043988: CCZ1/INTU, second Longin domain	Cytoplasm	--
I3LCU9	Calcium regulated heat stable protein 1 OS=Sus scrofa OX=9823 GN=CARHSP1 PE=1 SV=2	CARHSP1	0.586305	0.871043	0.650339	1.07572	1.17246	1.49971	1.7782	0.0299648	0.507591	up	GO:0043488 regulation of mRNA stability	GO:0000177 cytoplasmic exosome (RNase complex);GO:0005829 cytosol;GO:0031090 organelle membrane;GO:0043186 P granule	GO:0003730 mRNA 3'-UTR binding	J: Translation, ribosomal structure and biogenesis	--	--	IPR019844: Cold-shock (CSD) domain;IPR012340: Nucleic acid-binding, OB-fold;IPR002059: Cold-shock protein, DNA-binding;IPR011129: Cold shock domain	Nucleus	--
I3LJI0	Protein RER1 OS=Sus scrofa OX=9823 GN=RER1 PE=1 SV=1	RER1	0.127703	0.0878859	0.149856	0.308728	0.321982	0.267426	2.45765	0.00198576	0.429558	up	GO:0051179 localization	GO:0005737 cytoplasm;GO:0016021 integral component of membrane;GO:0043231 intracellular membrane-bounded organelle	--	U: Intracellular trafficking, secretion, and vesicular transport	--	--	IPR004932: Retrieval of early ER protein Rer1	Cytoplasm	--
I3LRR4	NADH dehydrogenase [ubiquinone] flavoprotein 3, mitochondrial OS=Sus scrofa OX=9823 GN=NDUFV3 PE=1 SV=4	NDUFV3	3.3518	1.9192	2.6166	0.899126	0.336791	0.45821	0.214783	0.0247514	0.498677	down	--	GO:0005747 mitochondrial respiratory chain complex I	--	--	K03944	ko00190: Oxidative phosphorylation;ko01100: Metabolic pathways;ko04714: Thermogenesis;ko04723: Retrograde endocannabinoid signaling;ko04932: Non-alcoholic fatty liver disease;ko05010: Alzheimer disease;ko05012: Parkinson disease;ko05014: Amyotrophic lateral sclerosis;ko05016: Huntington disease;ko05020: Prion disease;ko05022: Pathways of neurodegeneration - multiple diseases;ko05208: Chemical car…	IPR026193: NADH-ubiquinone oxidoreductase flavoprotein 3	Mitochondrion	--
O97649	Putative mitochondrial transporter UCP3 OS=Sus scrofa OX=9823 GN=UCP3 PE=2 SV=1	UCP3	0.058906	0.136923	0.0520452	0.207589	0.219844	0.146083	2.31373	0.0393358	0.513914	up	GO:0006839 mitochondrial transport	GO:0005743 mitochondrial inner membrane;GO:0016021 integral component of membrane	--	C: Energy production and conversion	K15103	--	IPR002030: Mitochondrial carrier UCP-like;IPR018108: Mitochondrial substrate/solute carrier;IPR023395: Mitochondrial carrier domain superfamily	Mitochondrion	--
P02101	Hemoglobin subunit epsilon OS=Sus scrofa OX=9823 GN=HBE1 PE=1 SV=3	HBE1	0.753365	0.465832	0.392956	0	0.240525	0.176727	0.258816	0.047066	0.528409	down	GO:0042744 hydrogen peroxide catabolic process;GO:0098869 cellular oxidant detoxification	GO:0005833 hemoglobin complex;GO:0031838 haptoglobin-hemoglobin complex	GO:0005344 oxygen carrier activity;GO:0019825 oxygen binding;GO:0020037 heme binding;GO:0031721 hemoglobin alpha binding;GO:0043177 organic acid binding;GO:0046872 metal ion binding	C: Energy production and conversion	K13825	--	IPR002337: Hemoglobin, beta-type;IPR000971: Globin;IPR012292: Globin/Protoglobin;IPR009050: Globin-like superfamily	Cytoplasm	--
P19156	Potassium-transporting ATPase alpha chain 1 OS=Sus scrofa OX=9823 GN=ATP4A PE=1 SV=3	ATP4A	0.618475	0.29711	0.627203	1.0708	1.06019	0.991603	2.024	0.0344959	0.513914	up	--	GO:0016021 integral component of membrane;GO:0016324 apical plasma membrane	GO:0000287 magnesium ion binding;GO:0005524 ATP binding;GO:0008900 P-type potassium:proton transporter activity;GO:0016887 ATP hydrolysis activity;GO:0030955 potassium ion binding	P: Inorganic ion transport and metabolism	K01542	ko00190: Oxidative phosphorylation;ko01100: Metabolic pathways;ko04966: Collecting duct acid secretion;ko04971: Gastric acid secretion	IPR006068: Cation-transporting P-type ATPase, C-terminal;IPR015127: Gastric H+/K+-transporter P-type ATPase, N-terminal;IPR018303: P-type ATPase, phosphorylation site;IPR023298: P-type ATPase, transmembrane domain superfamily;IPR005775: P-type ATPase subfamily IIC, subunit alpha;IPR023299: P-type ATPase, cytoplasmic domain N;IPR023214: HAD superfamily;IPR036412: HAD-like superfamily;IPR001757: P-…	Plasma membrane	--
P41566	Isocitrate dehydrogenase [NAD] subunit gamma, mitochondrial (Fragment) OS=Sus scrofa OX=9823 GN=IDH3G PE=1 SV=1	IDH3G	3.28127	3.56101	4.0934	2.48518	1.75385	1.70454	0.543503	0.00875329	0.461928	down	GO:0006099 tricarboxylic acid cycle;GO:0006102 isocitrate metabolic process	GO:0005739 mitochondrion	GO:0000287 magnesium ion binding;GO:0004449 isocitrate dehydrogenase (NAD+) activity	E: Amino acid transport and metabolism	K00030	ko00020: Citrate cycle (TCA cycle);ko01100: Metabolic pathways;ko01200: Carbon metabolism;ko01210: 2-Oxocarboxylic acid metabolism;ko01230: Biosynthesis of amino acids	--	Extracell	--
P63053	Ubiquitin-60S ribosomal protein L40 OS=Sus scrofa OX=9823 GN=UBA52 PE=1 SV=2	UBA52	0	0	0	0.111223	0.125288	0.132459	inf	0.00256167	0.429558	up	GO:0006412 translation	GO:0005654 nucleoplasm;GO:0005783 endoplasmic reticulum;GO:0005886 plasma membrane;GO:0022625 cytosolic large ribosomal subunit	GO:0003735 structural constituent of ribosome	J: Translation, ribosomal structure and biogenesis	K02927	ko03010: Ribosome;ko04120: Ubiquitin mediated proteolysis;ko04137: Mitophagy - animal;ko05012: Parkinson disease;ko05022: Pathways of neurodegeneration - multiple diseases;ko05167: Kaposi sarcoma-associated herpesvirus infection;ko05171: Coronavirus disease - COVID-19	IPR019956: Ubiquitin domain;IPR029071: Ubiquitin-like domain superfamily;IPR001975: Ribosomal protein L40e;IPR019954: Ubiquitin conserved site;IPR000626: Ubiquitin-like domain;IPR038587: Ribosomal protein L40e superfamily	Extracell	--
P67985	60S ribosomal protein L22 OS=Sus scrofa OX=9823 GN=RPL22 PE=1 SV=2	RPL22	7.68282	8.09812	6.43348	5.16419	2.91366	2.79129	0.489283	0.0200381	0.498677	down	GO:0006412 translation;GO:0046632 alpha-beta T cell differentiation;GO:0099577 regulation of translation at presynapse, modulating synaptic transmission	GO:0005634 nucleus;GO:0022626 cytosolic ribosome;GO:0098793 presynapse;GO:0098978 glutamatergic synapse;GO:1990904 ribonucleoprotein complex	GO:0003735 structural constituent of ribosome;GO:0008201 heparin binding;GO:0042802 identical protein binding;GO:0045182 translation regulator activity	J: Translation, ribosomal structure and biogenesis	K02891	ko03010: Ribosome;ko05171: Coronavirus disease - COVID-19	IPR002671: Ribosomal protein L22e;IPR038526: Ribosomal protein L22e superfamily	Nucleus	--
Q04967	Heat shock 70 kDa protein 6 OS=Sus scrofa OX=9823 GN=HSPA6 PE=1 SV=1	HSPA6	100.927	105.528	89.5221	31.8141	58.3502	50.1829	0.474182	0.00846439	0.461928	down	GO:0016192 vesicle-mediated transport;GO:0034620 cellular response to unfolded protein;GO:0042026 protein refolding;GO:0051085 chaperone cofactor-dependent protein refolding	GO:0005634 nucleus;GO:0005737 cytoplasm;GO:0005829 cytosol;GO:0005886 plasma membrane	GO:0005524 ATP binding;GO:0016887 ATP hydrolysis activity;GO:0031072 heat shock protein binding;GO:0031625 ubiquitin protein ligase binding;GO:0044183 protein folding chaperone;GO:0051082 unfolded protein binding;GO:0051787 misfolded protein binding;GO:0140662 ATP-dependent protein folding chaperone	O: Posttranslational modification, protein turnover, chaperones	K03283	ko03040: Spliceosome;ko04010: MAPK signaling pathway;ko04141: Protein processing in endoplasmic reticulum;ko04144: Endocytosis;ko04213: Longevity regulating pathway - multiple species;ko04612: Antigen processing and presentation;ko04915: Estrogen signaling pathway;ko05020: Prion disease;ko05134: Legionellosis;ko05145: Toxoplasmosis;ko05162: Measles;ko05417: Lipid and atherosclerosis	IPR029048: Heat shock protein 70kD, C-terminal domain superfamily;IPR029047: Heat shock protein 70kD, peptide-binding domain superfamily;IPR018181: Heat shock protein 70, conserved site;IPR043129: ATPase, nucleotide binding domain;IPR013126: Heat shock protein 70 family	Cytoplasm	--
Q29307	ATPase inhibitor, mitochondrial OS=Sus scrofa OX=9823 GN=ATP5IF1 PE=1 SV=2	ATP5IF1	3.32273	1.74952	2.9486	6.45355	6.30094	4.60588	2.16441	0.0162805	0.498677	up	GO:0032780 negative regulation of ATP-dependent activity	GO:0005739 mitochondrion	GO:0042030 ATPase inhibitor activity	--	K22255	--	IPR007648: Mitochondrial ATPase inhibitor	Mitochondrion	--
Q29380	Voltage-dependent anion-selective channel protein 3 OS=Sus scrofa OX=9823 GN=VDAC3 PE=2 SV=2	VDAC3	0.921537	0.752413	0.653141	1.60082	1.63651	1.47552	2.02521	0.00212805	0.429558	up	GO:1902017 regulation of cilium assembly	GO:0005741 mitochondrial outer membrane;GO:0016020 membrane;GO:0046930 pore complex	GO:0000166 nucleotide binding;GO:0008308 voltage-gated anion channel activity;GO:0015288 porin activity	P: Inorganic ion transport and metabolism	K15041	ko04020: Calcium signaling pathway;ko04022: cGMP-PKG signaling pathway;ko04216: Ferroptosis;ko04217: Necroptosis;ko04218: Cellular senescence;ko04613: Neutrophil extracellular trap formation;ko04621: NOD-like receptor signaling pathway;ko04979: Cholesterol metabolism;ko05010: Alzheimer disease;ko05012: Parkinson disease;ko05016: Huntington disease;ko05017: Spinocerebellar ataxia;ko05020: Prion di…	IPR001925: Porin, eukaryotic type;IPR027246: Eukaryotic porin/Tom40;IPR023614: Porin domain superfamily	Cytoplasm	--
Q3ZDQ5	Caveolin-3 OS=Sus scrofa OX=9823 GN=CAV3 PE=2 SV=1	CAV3	7.28899	7.24244	10.8272	15.3088	12.9921	19.3309	1.87833	0.0356921	0.513914	up	GO:0023051 regulation of signaling;GO:0046716 muscle cell cellular homeostasis;GO:0070836 caveola assembly	GO:0000139 Golgi membrane;GO:0005901 caveola;GO:0016021 integral component of membrane;GO:0042383 sarcolemma	GO:0044325 transmembrane transporter binding;GO:0060090 molecular adaptor activity	--	K12959	ko04144: Endocytosis;ko04510: Focal adhesion;ko05020: Prion disease;ko05100: Bacterial invasion of epithelial cells;ko05205: Proteoglycans in cancer;ko05418: Fluid shear stress and atherosclerosis	IPR018361: Caveolin, conserved site;IPR001612: Caveolin	Cytoplasm	--
Q52NJ3	GTP-binding protein SAR1a OS=Sus scrofa OX=9823 GN=SAR1A PE=2 SV=1	SAR1A	2.74011	2.56771	2.4391	3.7692	3.64476	4.42693	1.52846	0.020386	0.498677	up	GO:0006886 intracellular protein transport;GO:0016192 vesicle-mediated transport	GO:0005783 endoplasmic reticulum;GO:0005794 Golgi apparatus	GO:0003924 GTPase activity;GO:0005525 GTP binding	U: Intracellular trafficking, secretion, and vesicular transport	K07953	ko04141: Protein processing in endoplasmic reticulum;ko05134: Legionellosis	IPR006689: Small GTPase superfamily, ARF/SAR type;IPR027417: P-loop containing nucleoside triphosphate hydrolase;IPR005225: Small GTP-binding protein domain	Cytoplasm	--
Q5S3G4	Cytochrome c oxidase subunit 5B, mitochondrial OS=Sus scrofa OX=9823 GN=COX5B PE=2 SV=1	COX5B	16.3454	11.4897	11.422	26.8755	21.8893	23.4619	1.83984	0.00767153	0.461928	up	GO:0006123 mitochondrial electron transport, cytochrome c to oxygen	GO:0005751 mitochondrial respiratory chain complex IV	GO:0046872 metal ion binding	C: Energy production and conversion	K02265	ko00190: Oxidative phosphorylation;ko01100: Metabolic pathways;ko04260: Cardiac muscle contraction;ko04714: Thermogenesis;ko04932: Non-alcoholic fatty liver disease;ko05010: Alzheimer disease;ko05012: Parkinson disease;ko05014: Amyotrophic lateral sclerosis;ko05016: Huntington disease;ko05020: Prion disease;ko05022: Pathways of neurodegeneration - multiple diseases;ko05208: Chemical carcinogenesi…	IPR002124: Cytochrome c oxidase, subunit Vb;IPR036972: Cytochrome c oxidase, subunit Vb superfamily	Mitochondrion	--
Q7YS99	Optineurin OS=Sus scrofa OX=9823 GN=OPTN PE=1 SV=1	OPTN	1.6381	1.34923	1.17863	0.87388	0.903321	0.716558	0.598604	0.0374877	0.513914	down	GO:0006914 autophagy;GO:0016192 vesicle-mediated transport	GO:0005776 autophagosome;GO:0005794 Golgi apparatus;GO:0048471 perinuclear region of cytoplasm;GO:0055037 recycling endosome	GO:0046872 metal ion binding;GO:0070530 K63-linked polyubiquitin modification-dependent protein binding	--	K19946	ko04137: Mitophagy - animal;ko05014: Amyotrophic lateral sclerosis;ko05022: Pathways of neurodegeneration - multiple diseases	IPR034735: NEMO, Zinc finger;IPR032419: NF-kappa-B essential modulator NEMO, CC2-LZ domain;IPR021063: NF-kappa-B essential modulator NEMO, N-terminal	Cytoplasm	--
Q8HXL3	WD repeat-containing protein 62 OS=Sus scrofa OX=9823 GN=WDR62 PE=3 SV=1	WDR62	0	0	0	0.230068	0.226508	0.193791	inf	0.00282399	0.429558	up	--	--	--	S: Function unknown	K21762	--	IPR011047: Quinoprotein alcohol dehydrogenase-like superfamily;IPR015943: WD40/YVTN repeat-like-containing domain superfamily;IPR036322: WD40-repeat-containing domain superfamily;IPR001680: WD40 repeat;IPR024977: Anaphase-promoting complex subunit 4, WD40 domain	Nucleus	--
Q8HY46	Carnitine O-palmitoyltransferase 1, muscle isoform OS=Sus scrofa OX=9823 GN=CPT1B PE=2 SV=1	CPT1B	2.51724	1.67252	1.86624	3.92474	2.94871	3.20722	1.66457	0.0265957	0.498677	up	GO:0006631 fatty acid metabolic process;GO:0006635 fatty acid beta-oxidation;GO:0009437 carnitine metabolic process;GO:0009637 response to blue light;GO:0015909 long-chain fatty acid transport	GO:0005739 mitochondrion;GO:0005741 mitochondrial outer membrane;GO:0016021 integral component of membrane	GO:0004095 carnitine O-palmitoyltransferase activity	I: Lipid transport and metabolism	K19523	ko00071: Fatty acid degradation;ko01212: Fatty acid metabolism;ko03320: PPAR signaling pathway;ko04152: AMPK signaling pathway;ko04714: Thermogenesis;ko04920: Adipocytokine signaling pathway;ko04922: Glucagon signaling pathway;ko04931: Insulin resistance;ko04936: Alcoholic liver disease;ko05415: Diabetic cardiomyopathy	IPR039551: Choline/carnitine acyltransferase domain;IPR000542: Acyltransferase ChoActase/COT/CPT;IPR023213: Chloramphenicol acetyltransferase-like domain superfamily;IPR042231: Choline/Carnitine o-acyltransferase, domain 2;IPR032476: Carnitine O-palmitoyltransferase, N-terminal	Cytoplasm	--
Q8MJ39	Matrix Gla protein OS=Sus scrofa OX=9823 GN=MGP PE=3 SV=1	MGP	0.245634	0.255286	0.272333	0	0	0	0	0.000915754	0.429558	down	GO:0001503 ossification;GO:0030154 cell differentiation;GO:0030500 regulation of bone mineralization;GO:0051216 cartilage development	GO:0005576 extracellular region;GO:0031012 extracellular matrix;GO:0062023 collagen-containing extracellular matrix	GO:0005509 calcium ion binding	--	K19481	--	IPR000294: Gamma-carboxyglutamic acid-rich (GLA) domain;IPR002384: Osteocalcin/matrix Gla protein;IPR035972: Gamma-carboxyglutamic acid-rich (GLA) domain superfamily	Extracell	CS pos: 19-20. ALC-YE. Pr: 0.7639
Q9MYY8	Thioredoxin reductase 1, cytoplasmic OS=Sus scrofa OX=9823 GN=TXNRD1 PE=2 SV=3	TXNRD1	0.757703	0.746768	0.603125	1.3514	1.20321	1.17898	1.77149	0.00183515	0.429558	up	GO:0045454 cell redox homeostasis	GO:0005737 cytoplasm	GO:0004791 thioredoxin-disulfide reductase activity;GO:0042802 identical protein binding;GO:0050137 NADPH peroxidase activity;GO:0071949 FAD binding	O: Posttranslational modification, protein turnover, chaperones	K22182	ko00450: Selenocompound metabolism;ko05200: Pathways in cancer;ko05225: Hepatocellular carcinoma	IPR001100: Pyridine nucleotide-disulphide oxidoreductase, class I;IPR036188: FAD/NAD(P)-binding domain superfamily;IPR004099: Pyridine nucleotide-disulphide oxidoreductase, dimerisation domain;IPR006338: Thioredoxin/glutathione reductase selenoprotein;IPR016156: FAD/NAD-linked reductase, dimerisation domain superfamily;IPR023753: FAD/NAD(P)-binding domain	Cytoplasm	--
S5Y9V4	Secreted frizzled-related protein 3 OS=Sus scrofa OX=9823 GN=FRZB PE=2 SV=1	FRZB	0.311298	0.276756	0.250279	0.692183	0.651522	0.503922	2.20393	0.020167	0.498677	up	GO:0008285 negative regulation of cell population proliferation;GO:0016055 Wnt signaling pathway;GO:0030154 cell differentiation;GO:0030308 negative regulation of cell growth;GO:0043065 positive regulation of apoptotic process;GO:0045600 positive regulation of fat cell differentiation;GO:0090090 negative regulation of canonical Wnt signaling pathway	GO:0005576 extracellular region	--	T: Signal transduction mechanisms	K25481	ko04310: Wnt signaling pathway	IPR008993: Tissue inhibitor of metalloproteinases-like, OB-fold;IPR035813: Secreted frizzled-related protein 3, NTR domain;IPR001134: Netrin domain;IPR041759: SFRP3, cysteine-rich domain;IPR020067: Frizzled domain;IPR036790: Frizzled cysteine-rich domain superfamily;IPR018933: Netrin module, non-TIMP type	Extracell	CS pos: 32-33. ARA-AA. Pr: 0.8492
