# Supplementary material for: Integrating transcriptome and proteome profiles to compare carcass and meat quality traits between Songliao and Songlei black pigs
Source: Front Nutr. 2026 Jan 29;13:1710841. doi: 10.3389/fnut.2026.1710841 (PMC12903774; doi:10.3389/fnut.2026.1710841)
Supplement: Supplementary file 6 [file Table_6.xlsx]

## Sheet: Sheet1
Class	GO	Description	DiffRatio_prot	BgRatio_prot	P-value_prot	Adjusted P-value_prot	Count_prot	DiffRatio_gene	BgRatio_gene	P-value_gene	Adjusted P-value_gene	Count_gene
biological_process	GO:0043491	protein kinase B signaling	2/90	4/2630	0.00664436	0.122624	2	5/249	49/15899	0.000983837	0.0450311	5
biological_process	GO:2000811	negative regulation of anoikis	2/90	4/2630	0.00664436	0.122624	2	1/249	17/15899	0.235464	0.483789	1
biological_process	GO:0043524	negative regulation of neuron apoptotic process	2/90	6/2630	0.0158822	0.122624	2	8/249	189/15899	0.00995189	0.14728	8
biological_process	GO:0007519	skeletal muscle tissue development	2/90	8/2630	0.0283531	0.122624	2	7/249	171/15899	0.0182639	0.186185	7
biological_process	GO:0061333	renal tubule morphogenesis	1/90	1/2630	0.0342205	0.122624	1	7/249	124/15899	0.00338619	0.0922939	7
biological_process	GO:0051145	smooth muscle cell differentiation	1/90	1/2630	0.0342205	0.122624	1	4/249	42/15899	0.00412101	0.0975052	4
biological_process	GO:0015909	long-chain fatty acid transport	1/90	1/2630	0.0342205	0.122624	1	4/249	53/15899	0.00943356	0.143488	4
biological_process	GO:0046320	regulation of fatty acid oxidation	1/90	1/2630	0.0342205	0.122624	1	3/249	35/15899	0.0171749	0.18036	3
biological_process	GO:0038084	vascular endothelial growth factor signaling pathway	1/90	1/2630	0.0342205	0.122624	1	2/249	17/15899	0.0284613	0.220835	2
biological_process	GO:0030279	negative regulation of ossification	1/90	1/2630	0.0342205	0.122624	1	4/249	83/15899	0.0413065	0.260836	4
biological_process	GO:0048524	positive regulation of viral process	1/90	1/2630	0.0342205	0.122624	1	4/249	94/15899	0.0601717	0.306699	4
biological_process	GO:0030318	melanocyte differentiation	1/90	1/2630	0.0342205	0.122624	1	2/249	28/15899	0.0707547	0.328333	2
biological_process	GO:0035051	cardiocyte differentiation	1/90	1/2630	0.0342205	0.122624	1	5/249	164/15899	0.115535	0.423774	5
biological_process	GO:0030500	regulation of bone mineralization	1/90	1/2630	0.0342205	0.122624	1	3/249	78/15899	0.123435	0.438639	3
biological_process	GO:0044539	long-chain fatty acid import into cell	1/90	1/2630	0.0342205	0.122624	1	1/249	13/15899	0.185586	0.462518	1
biological_process	GO:1902275	regulation of chromatin organization	1/90	1/2630	0.0342205	0.122624	1	6/249	267/15899	0.241632	0.489022	6
biological_process	GO:0000212	meiotic spindle organization	1/90	1/2630	0.0342205	0.122624	1	2/249	60/15899	0.241828	0.489022	2
biological_process	GO:0055012	ventricular cardiac muscle cell differentiation	1/90	1/2630	0.0342205	0.122624	1	1/249	23/15899	0.304633	0.520811	1
biological_process	GO:0071398	cellular response to fatty acid	1/90	1/2630	0.0342205	0.122624	1	2/249	75/15899	0.328807	0.535849	2
biological_process	GO:0071498	cellular response to fluid shear stress	1/90	1/2630	0.0342205	0.122624	1	1/249	26/15899	0.336843	0.537742	1
biological_process	GO:0006959	humoral immune response	1/90	1/2630	0.0342205	0.122624	1	6/249	304/15899	0.34142	0.542789	6
biological_process	GO:2000727	positive regulation of cardiac muscle cell differentiation	1/90	1/2630	0.0342205	0.122624	1	1/249	28/15899	0.357486	0.550299	1
biological_process	GO:0033120	positive regulation of RNA splicing	1/90	1/2630	0.0342205	0.122624	1	1/249	43/15899	0.493217	0.641065	1
biological_process	GO:0071805	potassium ion transmembrane transport	1/90	1/2630	0.0342205	0.122624	1	3/249	171/15899	0.503202	0.647674	3
biological_process	GO:0042100	B cell proliferation	1/90	1/2630	0.0342205	0.122624	1	1/249	51/15899	0.553506	0.67733	1
biological_process	GO:0045124	regulation of bone resorption	1/90	1/2630	0.0342205	0.122624	1	1/249	52/15899	0.560521	0.679468	1
biological_process	GO:0060612	adipose tissue development	1/90	1/2630	0.0342205	0.122624	1	1/249	52/15899	0.560521	0.679468	1
biological_process	GO:0060021	roof of mouth development	1/90	1/2630	0.0342205	0.122624	1	1/249	94/15899	0.774223	0.82114	1
biological_process	GO:0006914	autophagy	3/90	22/2630	0.0372812	0.131761	3	3/249	245/15899	0.741584	0.795993	3
biological_process	GO:0002250	adaptive immune response	2/90	12/2630	0.0611713	0.142286	2	5/249	187/15899	0.170443	0.459237	5
biological_process	GO:0071333	cellular response to glucose stimulus	1/90	2/2630	0.0672826	0.142286	1	7/249	104/15899	0.00124283	0.0501449	7
biological_process	GO:0071549	cellular response to dexamethasone stimulus	1/90	2/2630	0.0672826	0.142286	1	5/249	55/15899	0.00166345	0.0599133	5
biological_process	GO:0055001	muscle cell development	1/90	2/2630	0.0672826	0.142286	1	11/249	273/15899	0.00393045	0.0971963	11
biological_process	GO:0048643	positive regulation of skeletal muscle tissue development	1/90	2/2630	0.0672826	0.142286	1	3/249	29/15899	0.0102685	0.147413	3
biological_process	GO:0010906	regulation of glucose metabolic process	1/90	2/2630	0.0672826	0.142286	1	6/249	132/15899	0.0177338	0.18371	6
biological_process	GO:0040014	regulation of multicellular organism growth	1/90	2/2630	0.0672826	0.142286	1	7/249	192/15899	0.0317661	0.234604	7
biological_process	GO:0001974	blood vessel remodeling	1/90	2/2630	0.0672826	0.142286	1	3/249	48/15899	0.0391712	0.253362	3
biological_process	GO:0007340	acrosome reaction	1/90	2/2630	0.0672826	0.142286	1	2/249	21/15899	0.0421923	0.260843	2
biological_process	GO:0045663	positive regulation of myoblast differentiation	1/90	2/2630	0.0672826	0.142286	1	2/249	28/15899	0.0707547	0.328333	2
biological_process	GO:0098869	cellular oxidant detoxification	1/90	2/2630	0.0672826	0.142286	1	3/249	77/15899	0.119996	0.430426	3
biological_process	GO:0001662	behavioral fear response	1/90	2/2630	0.0672826	0.142286	1	2/249	42/15899	0.140172	0.450048	2
biological_process	GO:0000082	G1/S transition of mitotic cell cycle	1/90	2/2630	0.0672826	0.142286	1	4/249	135/15899	0.161992	0.457578	4
biological_process	GO:0042304	regulation of fatty acid biosynthetic process	1/90	2/2630	0.0672826	0.142286	1	2/249	48/15899	0.173127	0.459237	2
biological_process	GO:0046632	alpha-beta T cell differentiation	1/90	2/2630	0.0672826	0.142286	1	2/249	58/15899	0.230231	0.483789	2
biological_process	GO:0043392	negative regulation of DNA binding	1/90	2/2630	0.0672826	0.142286	1	2/249	60/15899	0.241828	0.489022	2
biological_process	GO:0099072	regulation of postsynaptic membrane neurotransmitter receptor levels	1/90	2/2630	0.0672826	0.142286	1	1/249	19/15899	0.25925	0.495894	1
biological_process	GO:0046488	phosphatidylinositol metabolic process	1/90	2/2630	0.0672826	0.142286	1	5/249	220/15899	0.262725	0.49986	5
biological_process	GO:0002062	chondrocyte differentiation	1/90	2/2630	0.0672826	0.142286	1	2/249	69/15899	0.294153	0.51413	2
biological_process	GO:0001958	endochondral ossification	1/90	2/2630	0.0672826	0.142286	1	1/249	29/15899	0.367567	0.555334	1
biological_process	GO:0001782	B cell homeostasis	1/90	2/2630	0.0672826	0.142286	1	1/249	30/15899	0.377489	0.561474	1
biological_process	GO:0016236	macroautophagy	1/90	2/2630	0.0672826	0.142286	1	3/249	157/15899	0.447093	0.613352	3
biological_process	GO:0097009	energy homeostasis	1/90	2/2630	0.0672826	0.142286	1	1/249	42/15899	0.485132	0.637038	1
biological_process	GO:0006885	regulation of pH	1/90	2/2630	0.0672826	0.142286	1	2/249	111/15899	0.521151	0.658395	2
biological_process	GO:0051216	cartilage development	1/90	2/2630	0.0672826	0.142286	1	3/249	188/15899	0.567196	0.683336	3
biological_process	GO:0016042	lipid catabolic process	2/90	15/2630	0.0911269	0.179021	2	4/249	255/15899	0.568384	0.683809	4
biological_process	GO:0006635	fatty acid beta-oxidation	2/90	15/2630	0.0911269	0.179021	2	1/249	63/15899	0.630806	0.724065	1
biological_process	GO:0006646	phosphatidylethanolamine biosynthetic process	1/90	3/2630	0.099225	0.179021	1	2/249	16/15899	0.025371	0.210037	2
biological_process	GO:0046627	negative regulation of insulin receptor signaling pathway	1/90	3/2630	0.099225	0.179021	1	3/249	75/15899	0.113229	0.419899	3
biological_process	GO:0086003	cardiac muscle cell contraction	1/90	3/2630	0.099225	0.179021	1	2/249	38/15899	0.119071	0.430305	2
biological_process	GO:0030890	positive regulation of B cell proliferation	1/90	3/2630	0.099225	0.179021	1	2/249	47/15899	0.167546	0.459237	2
biological_process	GO:0014033	neural crest cell differentiation	1/90	3/2630	0.099225	0.179021	1	3/249	102/15899	0.214804	0.477577	3
biological_process	GO:0030220	platelet formation	1/90	3/2630	0.099225	0.179021	1	1/249	21/15899	0.282299	0.508195	1
biological_process	GO:0007626	locomotory behavior	1/90	3/2630	0.099225	0.179021	1	8/249	430/15899	0.360872	0.553511	8
biological_process	GO:0003151	outflow tract morphogenesis	1/90	3/2630	0.099225	0.179021	1	2/249	86/15899	0.390966	0.57263	2
biological_process	GO:0000070	mitotic sister chromatid segregation	1/90	3/2630	0.099225	0.179021	1	3/249	157/15899	0.447093	0.613352	3
biological_process	GO:0031929	TOR signaling	1/90	3/2630	0.099225	0.179021	1	1/249	48/15899	0.531784	0.664167	1
biological_process	GO:0000956	nuclear-transcribed mRNA catabolic process	1/90	3/2630	0.099225	0.179021	1	1/249	198/15899	0.95694	0.964997	1
biological_process	GO:0045669	positive regulation of osteoblast differentiation	1/90	4/2630	0.130085	0.20097	1	6/249	76/15899	0.0012162	0.0501258	6
biological_process	GO:0090090	negative regulation of canonical Wnt signaling pathway	1/90	4/2630	0.130085	0.20097	1	8/249	161/15899	0.00389105	0.0971963	8
biological_process	GO:2001237	negative regulation of extrinsic apoptotic signaling pathway	1/90	4/2630	0.130085	0.20097	1	6/249	117/15899	0.0102596	0.147413	6
biological_process	GO:0000266	mitochondrial fission	1/90	4/2630	0.130085	0.20097	1	2/249	26/15899	0.062073	0.311047	2
biological_process	GO:0035994	response to muscle stretch	1/90	4/2630	0.130085	0.20097	1	2/249	27/15899	0.066366	0.321188	2
biological_process	GO:0045948	positive regulation of translational initiation	1/90	4/2630	0.130085	0.20097	1	2/249	29/15899	0.0752352	0.340871	2
biological_process	GO:0045600	positive regulation of fat cell differentiation	1/90	4/2630	0.130085	0.20097	1	3/249	63/15899	0.0760364	0.343688	3
biological_process	GO:0033138	positive regulation of peptidyl-serine phosphorylation	1/90	4/2630	0.130085	0.20097	1	4/249	124/15899	0.130359	0.450048	4
biological_process	GO:0014065	phosphatidylinositol 3-kinase signaling	1/90	4/2630	0.130085	0.20097	1	2/249	41/15899	0.134822	0.450048	2
biological_process	GO:0090141	positive regulation of mitochondrial fission	1/90	4/2630	0.130085	0.20097	1	1/249	16/15899	0.223287	0.479009	1
biological_process	GO:0071356	cellular response to tumor necrosis factor	1/90	4/2630	0.130085	0.20097	1	5/249	208/15899	0.227733	0.483789	5
biological_process	GO:0071222	cellular response to lipopolysaccharide	1/90	4/2630	0.130085	0.20097	1	4/249	206/15899	0.404017	0.581797	4
biological_process	GO:0042572	retinol metabolic process	1/90	4/2630	0.130085	0.20097	1	1/249	34/15899	0.415654	0.587247	1
biological_process	GO:0002504	antigen processing and presentation of peptide or polysaccharide antigen via MHC class II	1/90	4/2630	0.130085	0.20097	1	2/249	92/15899	0.423795	0.593208	2
biological_process	GO:0001649	osteoblast differentiation	1/90	4/2630	0.130085	0.20097	1	2/249	97/15899	0.450443	0.614761	2
biological_process	GO:0050853	B cell receptor signaling pathway	1/90	4/2630	0.130085	0.20097	1	1/249	38/15899	0.451488	0.614761	1
biological_process	GO:0030501	positive regulation of bone mineralization	1/90	4/2630	0.130085	0.20097	1	1/249	44/15899	0.501176	0.646151	1
biological_process	GO:0006813	potassium ion transport	1/90	4/2630	0.130085	0.20097	1	3/249	181/15899	0.54145	0.670341	3
biological_process	GO:0006805	xenobiotic metabolic process	1/90	4/2630	0.130085	0.20097	1	2/249	121/15899	0.567813	0.683336	2
biological_process	GO:0001947	heart looping	1/90	4/2630	0.130085	0.20097	1	1/249	95/15899	0.77778	0.823317	1
biological_process	GO:0006412	translation	5/90	79/2630	0.131155	0.201416	5	3/249	386/15899	0.943493	0.955216	3
biological_process	GO:0006006	glucose metabolic process	2/90	20/2630	0.147973	0.225899	2	5/249	121/15899	0.0416973	0.260843	5
biological_process	GO:0005980	glycogen catabolic process	1/90	5/2630	0.159899	0.23047	1	2/249	27/15899	0.066366	0.321188	2
biological_process	GO:0043488	regulation of mRNA stability	1/90	5/2630	0.159899	0.23047	1	3/249	126/15899	0.315995	0.529607	3
biological_process	GO:0090314	positive regulation of protein targeting to membrane	1/90	5/2630	0.159899	0.23047	1	1/249	34/15899	0.415654	0.587247	1
biological_process	GO:0051491	positive regulation of filopodium assembly	1/90	5/2630	0.159899	0.23047	1	1/249	71/15899	0.674779	0.748388	1
biological_process	GO:0001889	liver development	1/90	5/2630	0.159899	0.23047	1	3/249	223/15899	0.681893	0.753878	3
biological_process	GO:0009267	cellular response to starvation	1/90	6/2630	0.188703	0.252256	1	12/249	210/15899	0.000120801	0.0140312	12
biological_process	GO:0051897	positive regulation of protein kinase B signaling	1/90	6/2630	0.188703	0.252256	1	9/249	170/15899	0.00145366	0.0553491	9
biological_process	GO:0034620	cellular response to unfolded protein	1/90	6/2630	0.188703	0.252256	1	5/249	124/15899	0.0455157	0.272888	5
biological_process	GO:0006048	UDP-N-acetylglucosamine biosynthetic process	1/90	6/2630	0.188703	0.252256	1	1/249	10/15899	0.146063	0.450048	1
biological_process	GO:0006839	mitochondrial transport	1/90	6/2630	0.188703	0.252256	1	6/249	235/15899	0.16422	0.459237	6
biological_process	GO:0060348	bone development	1/90	6/2630	0.188703	0.252256	1	5/249	194/15899	0.188885	0.467243	5
biological_process	GO:0034389	lipid droplet organization	1/90	6/2630	0.188703	0.252256	1	1/249	28/15899	0.357486	0.550299	1
biological_process	GO:0000422	autophagy of mitochondrion	1/90	6/2630	0.188703	0.252256	1	1/249	50/15899	0.546379	0.671671	1
biological_process	GO:0007052	mitotic spindle organization	1/90	6/2630	0.188703	0.252256	1	2/249	123/15899	0.576744	0.689109	2
biological_process	GO:0000045	autophagosome assembly	1/90	6/2630	0.188703	0.252256	1	1/249	62/15899	0.624909	0.719518	1
biological_process	GO:0009410	response to xenobiotic stimulus	1/90	7/2630	0.216529	0.275195	1	15/249	401/15899	0.00168814	0.0599133	15
biological_process	GO:0042744	hydrogen peroxide catabolic process	1/90	7/2630	0.216529	0.275195	1	2/249	16/15899	0.025371	0.210037	2
biological_process	GO:0071466	cellular response to xenobiotic stimulus	1/90	7/2630	0.216529	0.275195	1	7/249	200/15899	0.0383132	0.252678	7
biological_process	GO:0001503	ossification	1/90	7/2630	0.216529	0.275195	1	7/249	216/15899	0.0539233	0.289479	7
biological_process	GO:0072593	reactive oxygen species metabolic process	1/90	7/2630	0.216529	0.275195	1	4/249	109/15899	0.0920367	0.385548	4
biological_process	GO:0030512	negative regulation of transforming growth factor beta receptor signaling pathway	1/90	7/2630	0.216529	0.275195	1	1/249	79/15899	0.713533	0.77478	1
biological_process	GO:0006486	protein glycosylation	1/90	7/2630	0.216529	0.275195	1	2/249	209/15899	0.842178	0.872215	2
biological_process	GO:0000398	mRNA splicing, via spliceosome	2/90	27/2630	0.235548	0.296227	2	2/249	334/15899	0.968815	0.974152	2
biological_process	GO:0000165	MAPK cascade	1/90	8/2630	0.243412	0.296227	1	16/249	365/15899	0.000214165	0.0200273	16
biological_process	GO:0071560	cellular response to transforming growth factor beta stimulus	1/90	8/2630	0.243412	0.296227	1	8/249	196/15899	0.0122061	0.159048	8
biological_process	GO:0045931	positive regulation of mitotic cell cycle	1/90	8/2630	0.243412	0.296227	1	6/249	222/15899	0.136339	0.450048	6
biological_process	GO:0032869	cellular response to insulin stimulus	1/90	8/2630	0.243412	0.296227	1	6/249	240/15899	0.175548	0.462518	6
biological_process	GO:0008286	insulin receptor signaling pathway	1/90	8/2630	0.243412	0.296227	1	3/249	109/15899	0.243745	0.489022	3
biological_process	GO:0007156	homophilic cell adhesion via plasma membrane adhesion molecules	1/90	8/2630	0.243412	0.296227	1	2/249	81/15899	0.362987	0.555334	2
biological_process	GO:0046716	muscle cell cellular homeostasis	1/90	8/2630	0.243412	0.296227	1	1/249	68/15899	0.658936	0.738726	1
biological_process	GO:0030308	negative regulation of cell growth	1/90	9/2630	0.269382	0.318809	1	6/249	219/15899	0.130248	0.450048	6
biological_process	GO:0034765	regulation of ion transmembrane transport	1/90	9/2630	0.269382	0.318809	1	7/249	400/15899	0.436946	0.603972	7
biological_process	GO:0016055	Wnt signaling pathway	1/90	10/2630	0.29447	0.339166	1	7/249	236/15899	0.0783525	0.349736	7
biological_process	GO:0006631	fatty acid metabolic process	1/90	10/2630	0.29447	0.339166	1	8/249	325/15899	0.139139	0.450048	8
biological_process	GO:0018105	peptidyl-serine phosphorylation	1/90	10/2630	0.29447	0.339166	1	5/249	199/15899	0.202479	0.471018	5
biological_process	GO:0032091	negative regulation of protein binding	1/90	10/2630	0.29447	0.339166	1	3/249	108/15899	0.23957	0.489022	3
biological_process	GO:0071277	cellular response to calcium ion	1/90	10/2630	0.29447	0.339166	1	1/249	78/15899	0.708952	0.772212	1
biological_process	GO:0045454	cell redox homeostasis	1/90	11/2630	0.318705	0.355957	1	2/249	27/15899	0.066366	0.321188	2
biological_process	GO:0006633	fatty acid biosynthetic process	1/90	11/2630	0.318705	0.355957	1	2/249	115/15899	0.540213	0.669027	2
biological_process	GO:0007018	microtubule-based movement	1/90	11/2630	0.318705	0.355957	1	2/249	316/15899	0.960255	0.967576	2
biological_process	GO:0031397	negative regulation of protein ubiquitination	1/90	12/2630	0.342118	0.378825	1	2/249	79/15899	0.35166	0.548377	2
biological_process	GO:0071346	cellular response to interferon-gamma	1/90	13/2630	0.364734	0.392089	1	8/249	150/15899	0.00252275	0.0770546	8
biological_process	GO:0042593	glucose homeostasis	1/90	13/2630	0.364734	0.392089	1	11/249	268/15899	0.00341918	0.0922939	11
biological_process	GO:0007596	blood coagulation	1/90	13/2630	0.364734	0.392089	1	3/249	268/15899	0.794148	0.834791	3
biological_process	GO:0051260	protein homooligomerization	1/90	13/2630	0.364734	0.392089	1	4/249	346/15899	0.794282	0.834791	4
biological_process	GO:0051301	cell division	1/90	21/2630	0.520043	0.534546	1	10/249	455/15899	0.178034	0.462518	10
biological_process	GO:0006470	protein dephosphorylation	1/90	24/2630	0.568037	0.579263	1	5/249	193/15899	0.186207	0.463447	5
cellular_component	GO:0014704	intercalated disc	2/103	7/2792	0.0250748	0.275264	2	1/251	62/15960	0.626452	0.890698	1
cellular_component	GO:0005776	autophagosome	2/103	7/2792	0.0250748	0.275264	2	1/251	83/15960	0.732629	0.890698	1
cellular_component	GO:0005741	mitochondrial outer membrane	4/103	32/2792	0.028394	0.275264	4	11/251	172/15960	8.88685e-05	0.00840681	11
cellular_component	GO:0008076	voltage-gated potassium channel complex	1/103	1/2792	0.0368911	0.275264	1	2/251	79/15960	0.353536	0.811945	2
cellular_component	GO:0022626	cytosolic ribosome	1/103	1/2792	0.0368911	0.275264	1	1/251	146/15960	0.902219	0.96366	1
cellular_component	GO:0097729	9+2 motile cilium	1/103	2/2792	0.072434	0.369795	1	2/251	119/15960	0.561015	0.890698	2
cellular_component	GO:0031301	integral component of organelle membrane	1/103	2/2792	0.072434	0.369795	1	1/251	191/15960	0.952452	0.977179	1
cellular_component	GO:0000421	autophagosome membrane	1/103	3/2792	0.106677	0.395974	1	1/251	20/15960	0.271834	0.811945	1
cellular_component	GO:0016528	sarcoplasm	1/103	3/2792	0.106677	0.395974	1	1/251	69/15960	0.665838	0.890698	1
cellular_component	GO:0043186	P granule	1/103	3/2792	0.106677	0.395974	1	1/251	69/15960	0.665838	0.890698	1
cellular_component	GO:0005840	ribosome	3/103	35/2792	0.13666	0.395974	3	1/251	248/15960	0.980979	0.984282	1
cellular_component	GO:0046930	pore complex	1/103	4/2792	0.139669	0.395974	1	1/251	13/15960	0.18629	0.730454	1
cellular_component	GO:0005923	bicellular tight junction	1/103	5/2792	0.171453	0.395974	1	2/251	102/15960	0.478562	0.859105	2
cellular_component	GO:0090575	RNA polymerase II transcription regulator complex	1/103	6/2792	0.202074	0.402261	1	2/251	173/15960	0.759186	0.890698	2
cellular_component	GO:0036064	ciliary basal body	1/103	6/2792	0.202074	0.402261	1	1/251	136/15960	0.88526	0.951003	1
cellular_component	GO:0031514	motile cilium	1/103	7/2792	0.231573	0.425828	1	2/251	181/15960	0.780872	0.894854	2
cellular_component	GO:0098794	postsynapse	1/103	8/2792	0.259993	0.434815	1	11/251	497/15960	0.161345	0.730454	11
cellular_component	GO:0031594	neuromuscular junction	1/103	8/2792	0.259993	0.434815	1	3/251	160/15960	0.462054	0.855231	3
cellular_component	GO:0000151	ubiquitin ligase complex	1/103	9/2792	0.287371	0.461514	1	10/251	338/15960	0.0416628	0.365163	10
cellular_component	GO:0055037	recycling endosome	1/103	9/2792	0.287371	0.461514	1	2/251	177/15960	0.770251	0.893131	2
cellular_component	GO:0005874	microtubule	3/103	51/2792	0.29023	0.461514	3	5/251	229/15960	0.292644	0.811945	5
cellular_component	GO:0005770	late endosome	1/103	10/2792	0.313746	0.485949	1	3/251	240/15960	0.731434	0.890698	3
cellular_component	GO:0072686	mitotic spindle	1/103	13/2792	0.387207	0.560583	1	1/251	121/15960	0.854179	0.942155	1
cellular_component	GO:0031012	extracellular matrix	1/103	15/2792	0.431798	0.602626	1	7/251	337/15960	0.280804	0.811945	7
cellular_component	GO:0005882	intermediate filament	1/103	17/2792	0.473173	0.612751	1	1/251	66/15960	0.649492	0.890698	1
cellular_component	GO:0062023	collagen-containing extracellular matrix	1/103	17/2792	0.473173	0.612751	1	2/251	169/15960	0.747665	0.890698	2
cellular_component	GO:0030176	integral component of endoplasmic reticulum membrane	1/103	17/2792	0.473173	0.612751	1	1/251	155/15960	0.915335	0.966766	1
cellular_component	GO:0016607	nuclear speck	2/103	43/2792	0.475629	0.612751	2	4/251	352/15960	0.807698	0.915186	4
cellular_component	GO:0005901	caveola	1/103	18/2792	0.492727	0.612751	1	2/251	92/15960	0.425869	0.840457	2
cellular_component	GO:0005743	mitochondrial inner membrane	3/103	73/2792	0.510046	0.62027	3	3/251	446/15960	0.97306	0.979634	3
cellular_component	GO:0045121	membrane raft	1/103	19/2792	0.511563	0.62027	1	12/251	375/15960	0.0158631	0.243239	12
cellular_component	GO:0005765	lysosomal membrane	1/103	22/2792	0.564012	0.663787	1	4/251	225/15960	0.473377	0.859105	4
cellular_component	GO:0016324	apical plasma membrane	1/103	22/2792	0.564012	0.663787	1	5/251	421/15960	0.795474	0.904776	5
cellular_component	GO:0030027	lamellipodium	1/103	25/2792	0.610877	0.697119	1	4/251	198/15960	0.378605	0.817566	4
cellular_component	GO:0042383	sarcolemma	1/103	29/2792	0.665689	0.750836	1	3/251	149/15960	0.416532	0.835288	3
cellular_component	GO:0005759	mitochondrial matrix	1/103	53/2792	0.866193	0.903449	1	3/251	439/15960	0.970642	0.979634	3
molecular_function	GO:0004930	G protein-coupled receptor activity	3/89	4/2722	0.000132081	0.0186234	3	2/214	432/13969	0.990936	0.990936	2
molecular_function	GO:0030295	protein kinase activator activity	1/89	1/2722	0.0326965	0.128061	1	5/214	96/13969	0.0159862	0.372775	5
molecular_function	GO:0005251	delayed rectifier potassium channel activity	1/89	1/2722	0.0326965	0.128061	1	2/214	22/13969	0.0441379	0.462529	2
molecular_function	GO:0046934	phosphatidylinositol-4,5-bisphosphate 3-kinase activity	1/89	1/2722	0.0326965	0.128061	1	3/214	67/13969	0.0833497	0.551485	3
molecular_function	GO:0043560	insulin receptor substrate binding	1/89	1/2722	0.0326965	0.128061	1	1/214	13/13969	0.18191	0.551485	1
molecular_function	GO:0004745	NAD-retinol dehydrogenase activity	1/89	1/2722	0.0326965	0.128061	1	1/214	23/13969	0.299079	0.589949	1
molecular_function	GO:0005249	voltage-gated potassium channel activity	1/89	1/2722	0.0326965	0.128061	1	2/214	90/13969	0.40224	0.653465	2
molecular_function	GO:0001046	core promoter sequence-specific DNA binding	1/89	1/2722	0.0326965	0.128061	1	1/214	65/13969	0.63425	0.743483	1
molecular_function	GO:0043021	ribonucleoprotein complex binding	1/89	1/2722	0.0326965	0.128061	1	2/214	140/13969	0.635415	0.743483	2
molecular_function	GO:0004197	cysteine-type endopeptidase activity	2/89	10/2722	0.0401087	0.152847	2	3/214	84/13969	0.138096	0.551485	3
molecular_function	GO:0004674	protein serine/threonine kinase activity	4/89	42/2722	0.0464314	0.167988	4	10/214	413/13969	0.103395	0.551485	10
molecular_function	GO:0004715	non-membrane spanning protein tyrosine kinase activity	1/89	2/2722	0.0643357	0.167988	1	1/214	42/13969	0.477623	0.665496	1
molecular_function	GO:0016303	1-phosphatidylinositol-3-kinase activity	1/89	2/2722	0.0643357	0.167988	1	1/214	44/13969	0.493553	0.669157	1
molecular_function	GO:0043177	organic acid binding	1/89	2/2722	0.0643357	0.167988	1	3/214	213/13969	0.63706	0.743483	3
molecular_function	GO:0016811	hydrolase activity, acting on carbon-nitrogen (but not peptide) bonds, in linear amides	1/89	2/2722	0.0643357	0.167988	1	1/214	82/13969	0.719069	0.787999	1
molecular_function	GO:0004467	long-chain fatty acid-CoA ligase activity	1/89	3/2722	0.0949511	0.202958	1	1/214	13/13969	0.18191	0.551485	1
molecular_function	GO:0070063	RNA polymerase binding	1/89	3/2722	0.0949511	0.202958	1	1/214	58/13969	0.592315	0.719649	1
molecular_function	GO:0005524	ATP binding	16/89	358/2722	0.11557	0.219565	16	9/214	374/13969	0.121579	0.551485	9
molecular_function	GO:0004435	phosphatidylinositol phospholipase C activity	1/89	4/2722	0.124576	0.219565	1	2/214	25/13969	0.0556443	0.508892	2
molecular_function	GO:0004712	protein serine/threonine/tyrosine kinase activity	1/89	4/2722	0.124576	0.219565	1	2/214	41/13969	0.130072	0.551485	2
molecular_function	GO:0045182	translation regulator activity	1/89	4/2722	0.124576	0.219565	1	1/214	65/13969	0.63425	0.743483	1
molecular_function	GO:0000287	magnesium ion binding	4/89	63/2722	0.148759	0.258951	4	3/214	163/13969	0.457158	0.653465	3
molecular_function	GO:0019825	oxygen binding	1/89	5/2722	0.153241	0.260325	1	1/214	37/13969	0.43558	0.653465	1
molecular_function	GO:0005085	guanyl-nucleotide exchange factor activity	2/89	23/2722	0.172128	0.288928	2	6/214	293/13969	0.293482	0.588134	6
molecular_function	GO:0001228	DNA-binding transcription activator activity, RNA polymerase II-specific	1/89	6/2722	0.180978	0.29331	1	14/214	475/13969	0.0147883	0.372775	14
molecular_function	GO:0008234	cysteine-type peptidase activity	1/89	6/2722	0.180978	0.29331	1	6/214	159/13969	0.0357357	0.443523	6
molecular_function	GO:0004177	aminopeptidase activity	1/89	7/2722	0.207817	0.325579	1	1/214	41/13969	0.469471	0.662276	1
molecular_function	GO:0005543	phospholipid binding	1/89	8/2722	0.233785	0.346986	1	8/214	446/13969	0.375697	0.644967	8
molecular_function	GO:0060090	molecular adaptor activity	1/89	9/2722	0.258911	0.376356	1	3/214	217/13969	0.649528	0.754533	3
molecular_function	GO:0003730	mRNA 3'-UTR binding	1/89	10/2722	0.283223	0.39539	1	2/214	95/13969	0.428833	0.653465	2
molecular_function	GO:0004842	ubiquitin-protein transferase activity	1/89	11/2722	0.306745	0.4045	1	9/214	385/13969	0.137833	0.551485	9
molecular_function	GO:0071949	FAD binding	1/89	11/2722	0.306745	0.4045	1	1/214	19/13969	0.254363	0.551485	1
molecular_function	GO:0031072	heat shock protein binding	1/89	11/2722	0.306745	0.4045	1	3/214	140/13969	0.362909	0.631638	3
molecular_function	GO:0005509	calcium ion binding	6/89	140/2722	0.306961	0.4045	6	3/214	382/13969	0.935117	0.93698	3
molecular_function	GO:0003714	transcription corepressor activity	1/89	12/2722	0.329504	0.42624	1	7/214	229/13969	0.0628436	0.526347	7
molecular_function	GO:0044325	transmembrane transporter binding	1/89	13/2722	0.351524	0.446531	1	2/214	142/13969	0.643105	0.7488	2
molecular_function	GO:0003743	translation initiation factor activity	2/89	39/2722	0.366602	0.461525	2	2/214	40/13969	0.12493	0.551485	2
molecular_function	GO:0003713	transcription coactivator activity	1/89	14/2722	0.372829	0.465212	1	6/214	324/13969	0.377477	0.64582	6
molecular_function	GO:0003924	GTPase activity	4/89	97/2722	0.392321	0.470129	4	6/214	236/13969	0.154864	0.551485	6
molecular_function	GO:0051539	4 iron, 4 sulfur cluster binding	1/89	17/2722	0.432677	0.500062	1	1/214	12/13969	0.169171	0.551485	1
molecular_function	GO:0008201	heparin binding	1/89	17/2722	0.432677	0.500062	1	4/214	147/13969	0.188984	0.551485	4
molecular_function	GO:0004222	metalloendopeptidase activity	1/89	17/2722	0.432677	0.500062	1	1/214	77/13969	0.69639	0.776683	1
molecular_function	GO:0030246	carbohydrate binding	1/89	21/2722	0.503774	0.563748	1	1/214	148/13969	0.899445	0.913718	1
molecular_function	GO:0031625	ubiquitin protein ligase binding	2/89	52/2722	0.512475	0.568968	2	6/214	339/13969	0.418564	0.653465	6
molecular_function	GO:0008017	microtubule binding	1/89	26/2722	0.580369	0.630804	1	3/214	230/13969	0.687939	0.774124	3
molecular_function	GO:0016887	ATP hydrolysis activity	2/89	59/2722	0.581592	0.630804	2	5/214	449/13969	0.822246	0.861645	5
molecular_function	GO:0005525	GTP binding	4/89	140/2722	0.681723	0.717336	4	4/214	193/13969	0.34289	0.620409	4
molecular_function	GO:0051015	actin filament binding	1/89	59/2722	0.862331	0.881077	1	3/214	158/13969	0.437087	0.653465	3
molecular_function	GO:0008270	zinc ion binding	1/89	102/2722	0.968457	0.975375	1	6/214	462/13969	0.715461	0.785757	6
