# Supplementary material for: Integrating transcriptome and proteome profiles to compare carcass and meat quality traits between Songliao and Songlei black pigs
Source: Front Nutr. 2026 Jan 29;13:1710841. doi: 10.3389/fnut.2026.1710841 (PMC12903774; doi:10.3389/fnut.2026.1710841)
Supplement: Supplementary file 7 [file Table_7.xlsx]

## Sheet: Sheet1
pathNames	Gene Ratio	Pvalue	metamolites	count
AMPK signaling pathway	0.0909091	4.49533276095679e-07	PFKFB3/IGF1R/CPT1B/SREBF1/PPP2R3B/CREM/IRS1/PRKAG2/CREB5/PPP2R2C/TBC1D1/PRKAG3/MLYCD	13
Insulin resistance	0.0699301	6.59530519573484e-05	IGF1R/CPT1B/SREBF1/CREM/IRS1/PRKAG2/CREB5/TBC1D1/PRKAG3/GFPT2	10
Autophagy - animal	0.0629371	0.000526342042299865	IGF1R/DAPK3/WIPI1/IRS1/CTSL/ITPR3/ERN1/RRAS2/BCL2	9
PI3K-Akt signaling pathway	0.111888	0.000942067770657632	IGF1R/EGF/VEGFA/PPP2R3B/ANGPTL4/CREM/KDR/IRS1/CREB5/PPP2R2C/PKN3/PTK2B/IFNAR2/EREG/BCL2/EIF4E	16
HIF-1 signaling pathway	0.0559441	0.00104238561752826	PFKFB3/IGF1R/EGF/VEGFA/ANGPTL4/KDR/BCL2/EIF4E	8
Longevity regulating pathway	0.048951	0.00106405749799948	IGF1R/CREM/IRS1/PRKAG2/CREB5/PRKAG3/EIF4E	7
TNF signaling pathway	0.0559441	0.00201590556186678	MAP2K6/CREM/VCAM1/CREB5/CCL2/MMP16/MAP2K3/CASP7	8
MAPK signaling pathway	0.0909091	0.00268706119061338	IGF1R/EGF/MAP2K6/CACNG6/VEGFA/NFATC3/ANGPTL4/KDR/RRAS2/DDIT3/EREG/MAP2K3/CASP7	13
Thyroid hormone synthesis	0.041958	0.0027443100585593	GPX1/CREM/ATP1B4/CREB5/ITPR3/IYD	6
Glucagon signaling pathway	0.048951	0.00400381319188243	PFKFB3/CPT1B/CREM/PRKAG2/CREB5/PRKAG3/ITPR3	7
Thyroid hormone signaling pathway	0.048951	0.0135475500922452	PFKFB3/EGF/ATP1B4/PLCD1/TBC1D1/WNT4/PLCD4_2	7
PPAR signaling pathway	0.034965	0.0180333848832507	CPT1B/ANGPTL4/PLIN2/ACSL1/GK	5
Adipocytokine signaling pathway	0.034965	0.0180333848832507	CPT1B/IRS1/PRKAG2/PRKAG3/ACSL1	5
Nicotinate and nicotinamide metabolism	0.020979	0.0200421672206891	NT5C1A/NMRK2/NAMPT	3
Phosphatidylinositol signaling system	0.034965	0.0201852323757739	PLCD1/SYNJ2/ITPR3/DGKD/PLCD4_2	5
Hippo signaling pathway - fly	0.034965	0.0217095149072846	SMAD1/ZDHHC9/PATJ/PPP2R2C/SAV1	5
Apoptosis	0.048951	0.0292317134469219	CTSL/PMAIP1/ITPR3/ERN1/DDIT3/BCL2/CASP7	7
cGMP-PKG signaling pathway	0.048951	0.0306350480532804	IGF1R/NFATC3/CREM/ATP1B4/IRS1/CREB5/ITPR3	7
FoxO signaling pathway	0.041958	0.0376988511606232	IGF1R/EGF/IRS1/PRKAG2/PRKAG3/FBXO32	6
Insulin signaling pathway	0.041958	0.0376988511606232	IGF1R/SREBF1/IRS1/PRKAG2/PRKAG3/EIF4E	6
Thermogenesis	0.0559441	0.0428926032232664	MAP2K6/CPT1B/CREM/PRKAG2/CREB5/PRKAG3/ACSL1/MAP2K3	8
Fatty acid metabolism	0.020979	0.0463466405844987	CPT1B/ACSL1/HSDL1/ACSF3/CPT1C/ACSL6/	3
Mitophagy - animal(P)	0.0641026	0.00293597	PRKN/GABARAPL2/MAP1LC3A/UBA52/OPTN	5
Selenocompound metabolism(P)	0.025641	0.0492415	SEPHS2/TXNRD1	2
Ferroptosis(P)	0.0384615	0.0493976	ACSL6/MAP1LC3A/VDAC3	3
Fatty acid metabolism(P)	0.0512821	0.0478239	ACSF3/CPT1C/ACSL6/CPT1B	4
