# Supplementary material for: Integrating transcriptome and proteome profiles to compare carcass and meat quality traits between Songliao and Songlei black pigs
Source: Front Nutr. 2026 Jan 29;13:1710841. doi: 10.3389/fnut.2026.1710841 (PMC12903774; doi:10.3389/fnut.2026.1710841)
Supplement: Supplementary file 8 [file Table_8.xlsx]

## Sheet: Sheet1
Genes	S1	S2	S3	SL1	SL2	SL3	pvalue	log2fc
EGF	103.357251852967	76.724235777295	89.5947038180488	34.6858446879791	45.8387567291226	45.3453953066283	4.64157076251511e-08	-1.12257
KDR	4.28792697804115	6.19638410211476	4.43560408438334	12.970458299415	9.4136558982674	9.6859921462852	4.03506398578255e-05	1.08782571038819
SREBF1	58.2930431920363	48.667994769515	25.3522639978149	13.8426316719801	19.7606601848893	15.6685409196436	1.03104781734861e-05	-1.46349
CCL2	3.98934970202217	7.15106260188747	9.0936406991567	72.3410637713541	17.5092962722891	8.35921281601318	0.000551765092146119	2.30189151777586
VEGFA	71.0724895554637	98.4949717251188	87.526139539654	454.033310844431	406.117258547274	128.38837422418	2.21058311512162e-06	1.92894364355251
IGF1R	1.1889598674927	1.14815150943957	1.21235927054272	2.8335739063112	2.73104978166932	2.78260201085684	1.06254234817153e-09	1.21523569306666
IRS1	57.8319485096072	25.9841320775358	53.0219454563373	6.94174176215279	9.58898373032745	23.2848720324942	5.61227689945534e-05	-1.79925
PRKAG3	202.715786460856	236.569002505126	151.945522941208	52.507478542165	108.486292773773	109.420467769349	0.000251054103245437	-1.16347
PRKAG2	3.4476559420872	5.49133003448523	2.93259863840022	19.6110142546161	11.430706998535	6.18862399756628	0.000114381258022059	1.63330665763227
ACSL1	69.8255862174086	87.0636960114497	42.753117998948	136.380603426052	154.267654393473	119.398764788712	0.00061964340988217	1.0070123637398
PLIN2	15.8917759546841	29.9669121737076	29.9579181176209	104.455082088773	38.2323750140738	65.9263313350966	0.000195485548882037	1.46395329097929
EREG	0.320053617410813	0.223667994106204	0.630818792135436	2.04622625452057	0.714515980706779	1.2982643725367	0.00145197390614429	1.81663575646382
PPP2R2C	1.11275716267817	0.684707123874131	0.596565257487263	0.174353393806613	0.271816473701674	0.209175367996495	0.000170272494305771	-1.91279
NMRK2	54.7281014777864	94.3350633350247	81.4548023065381	332.481407712151	373.926976416118	126.73343987609	2.14186306345631e-06	1.83703148160036
MAP2K3	26.3909591184779	32.5066991764925	23.1522538370524	52.1188131466682	86.5994247437945	34.2629763988905	0.00168946553498622	1.04455811362839
PTK2B	0.121284577407016	0.332820997441132	0.184310468567413	0.580818726421542	0.519219660801243	0.677700156381585	0.000505942050438125	1.46603683374225
MLYCD	2.2336119978387	13.6078063027801	10.2150344488156	19.9121132221271	31.3490328188582	28.670220408853	0.001536772392744	1.60345992846866
NAMPT	30.193	40.0080509361386	27.4741551679154	93.0518425606877	54.3779	51.8944176954862	0.000878975512920785	1.01501791121821
PFKFB3	220.31723222454	107.896277413282	430.062645770584	45.0491003957539	18.2396622546839	21.7931483352447	3.32213367696094e-11	-3.13803
TBC1D1	4.22023927008887	3.44062195170483	4.83944534465694	11.1271648517672	11.9093768691216	5.49748665113218	0.00023929563322331	1.17598273990272
CPT1B	61.6482653040254	111.736294414048	76.4161294794602	157.854674693163	229.81942826679	213.980307548325	4.87649871242224e-06	1.2431152471029
ANGPTL4	12.7751353659145	24.4959513941198	21.8637532981375	41.0464402272755	53.9097219977688	41.0118626729113	2.30039362589907e-05	1.18550337083004
ATP1B4	18.4131576505683	28.394113754152	33.4356523351396	50.1003293130054	58.2026298020781	127.577408275876	3.33206781313277e-05	1.54420139942546
ZDHHC9	4.34260509548367	3.23126580798383	5.89218994774512	15.0942618068237	9.64017473262975	7.93274814532794	8.66266697304977e-05	1.27783751180669
CACNG6	19.3198506997931	21.8189388029371	16.238644105637	8.36518090385721	10.8558756050626	8.25397915713615	1.60340638181129e-06	-1.09033
VCAM1	6.24072355398026	8.04858250904142	12.4461855570867	22.077177179176	17.0284189714562	19.1875049909614	9.27042653460191e-05	1.12746949814532
GPX1	31.1109361618274	20.0997465316853	18.4474248833599	162.708674024558	57.2282239637043	139.661013294098	8.69585268008203e-09	2.35221234627306
DAPK3	25.0570533678826	31.0306067556181	8.41675556314235	104.154332744823	149.18334530334	56.2340198126834	2.56682231796675e-06	2.21898348438831
DDIT3	23.3228806260741	24.2867568045923	20.287642513204	82.5645812937748	42.4439883282809	32.4725057151804	0.00118572174246698	1.20234969775115
ERN1	1.43196657725217	2.44873943547414	2.13723347509629	4.9163393227779	4.20528229556285	3.09353243798092	0.00101438880768581	1.01132314380706
EIF4E	33.941546686962	37.6619606341292	27.0426729137318	96.8950021510342	62.0778956656021	43.2076874392318	0.00178789575874827	1.01921092128703
FBXO32	25.1002545086545	63.1240589664142	66.3873235096548	241.026289730724	139.082249690878	58.392	0.00207765762299268	1.50813085976153
MAP2K6	6.38301967627681	5.3482012221595	7.5145353981001	2.13014571561483	2.36632991411548	3.43308047664016	3.0670735509519e-07	-1.29258
NT5C1A	23.1906158621193	27.0546850794603	23.4039833290644	11.1457770580477	14.0376766675567	8.27614429216593	1.08769575621274e-06	-1.16182
PPP2R3B	23.9196811351699	31.5714890643672	46.1717444223026	14.409248049501	14.6074738840355	17.5135017935343	1.48384889312964e-05	-1.13282
CEPT1(P)	0.809765	1.03129	1.15684	0.34711	0.434064	0.442765	0.0208849	-1.29242
ACSF3(P)	0.288784	0.285093	0.257639	0.478951	0.438477	0.514723	0.00492779	0.784367
CPT1C(P)	0	0	0	0.180014	0.388869	0.252355	0.0465674	inf
ACSL6(P)	0	0.920539	0	4.18319	2.90377	3.57535	0.00281089	3.5339
PAFAH1B1(P)	0.331252	0.364922	0.460451	0	0	0.199082	0.0220677	-2.53849
PRKN(P)	0	0	0	0.136162	0.137666	0.164541	0.00395699	inf
GABARAPL2(P)	0.747075	0.814446	0.746758	0.342826	0.3517	0.258049	0.00040418	-1.27691
SEPHS2(P)	0.159594	0.227865	0.241959	0.104819	0.101609	0.129849	0.0489461	-0.904368
MAP1LC3A(P)	1.98691	1.94666	2.17199	1.11051	1.24531	0.887582	0.00274328	-0.912615
UBA52(P)	0	0	0	0.111223	0.125288	0.132459	0.00256167	inf
VDAC3(P)	0.921537	0.752413	0.653141	1.60082	1.63651	1.47552	0.00212805	1.01807
OPTN(P)	1.6381	1.34923	1.17863	0.87388	0.903321	0.716558	0.0374877	-0.740327
CPT1B(P)	2.51724	1.67252	1.86624	3.92474	2.94871	3.20722	0.0265957	0.735151
TXNRD1(P)	0.757703	0.746768	0.603125	1.3514	1.20321	1.17898	0.00183515	0.824965
