# Supplementary material for: Integrating transcriptome and proteome profiles to compare carcass and meat quality traits between Songliao and Songlei black pigs
Source: Front Nutr. 2026 Jan 29;13:1710841. doi: 10.3389/fnut.2026.1710841 (PMC12903774; doi:10.3389/fnut.2026.1710841)
Supplement: Supplementary file 9 [file Table_9.xlsx]

## Sheet: Sheet1
gene	ID	Description	ONTOLOGY	GeneRatio	log10(pvalue)
NEXN	GO:0042692	muscle cell differentiation	BP	0.0722892	3.48911	0.000324259809828145
NEXN	GO:0030016	myofibril	CC	0.0517928	2.90091	0.00125630467858851
NEXN	GO:0031674	I band	CC	0.0358566	2.65481	0.00221406592498649
NEXN	GO:0055002	striated muscle cell development	BP	0.0441767	2.61844	0.00240748248834266
NEXN	GO:0043292	contractile fiber	CC	0.0517928	2.58049	0.0026272784914137
NEXN	GO:0055001	muscle cell development	BP	0.0441767	2.40556	0.0039304548718825
NEXN	GO:0051146	striated muscle cell differentiation	BP	0.0522088	2.14191	0.00721251892578141
NEXN	GO:0030017	sarcomere	CC	0.0398406	1.94389	0.0113791738255842
NEXN	GO:0030018	Z disc	CC	0.0278884	1.84601	0.0142556547503703
NEXN	GO:0060537	muscle tissue development	BP	0.0481928	1.71655	0.0192064086687897
NEXN	GO:0014706	striated muscle tissue development	BP	0.0441767	1.52686	0.0297259501708245
UCP3	GO:0019866	organelle inner membrane	CC	0.0278884	0.173139	0.671213594717151
UCP3	GO:0005743	mitochondrial inner membrane	CC	0.0119522	0.0118606	0.973059581846553
UCP3	GO:0036293	response to decreased oxygen levels	BP	0.0682731	3.02641	0.00094100955444383
UCP3	GO:0000303	response to superoxide	BP	0.0120482	2.03094	0.00931228796293164
UCP3	GO:0048545	response to steroid hormone	BP	0.060241	2.02338	0.00947593872730622
UCP3	GO:0001666	response to hypoxia	BP	0.0562249	1.99754	0.0100566910177517
UCP3	GO:0000305	response to oxygen radical	BP	0.0120482	1.9477	0.0112796543975447
UCP3	GO:0051384	response to glucocorticoid	BP	0.0401606	1.88473	0.0130398351545498
UCP3	GO:0031960	response to corticosteroid	BP	0.0401606	1.66125	0.0218148861773355
UCP3	GO:0000302	response to reactive oxygen species	BP	0.0361446	1.52029	0.0301795367089505
CPTIB	GO:0031968	organelle outer membrane	CC	0.0478088	4.14391	7.17939166668821e-05
CPTIB	GO:0019867	outer membrane	CC	0.0478088	4.0813	8.29285045618597e-05
CPTIB	GO:0005741	mitochondrial outer membrane	CC	0.0438247	4.05125	8.88685365249243e-05
CPTIB	GO:0042594	response to starvation	BP	0.060241	3.61273	0.00024393313246151
CPTIB	GO:0015909	long-chain fatty acid transport	BP	0.0160643	2.02532	0.0094335649744014
CPTIB	GO:1902001	fatty acid transmembrane transport	BP	0.00803213	1.91219	0.0122408240534125
CPTIB	GO:0015908	fatty acid transport	BP	0.0160643	1.29148	0.0511116810115469
LOC100624149	GO:0006413	translational initiation	BP	0.0120482	0.445084	0.35885254521138
LOC100624149	GO:0006412	translation	BP	0.0120482	0.0252615	0.943492617393864
LOC100624149	GO:0043043	peptide biosynthetic process	BP	0.0120482	0.0193585	0.956404182307854
LOC100624149	GO:0003743	translation initiation factor activity	MF	0.00934579	0.903333	0.124929936140711
LOC100624149	GO:0003924	GTPase activity	MF	0.0280374	0.810049	0.154864051451306
LOC100624149	GO:0008135	translation factor activity, RNA binding	MF	0.00934579	0.48807	0.325035023236521
