# Supplementary material for: Integrating transcriptome and proteome profiles to compare carcass and meat quality traits between Songliao and Songlei black pigs
Source: Front Nutr. 2026 Jan 29;13:1710841. doi: 10.3389/fnut.2026.1710841 (PMC12903774; doi:10.3389/fnut.2026.1710841)
Supplement: Supplementary file 10 [file Table_10.xlsx]

## Sheet: Sheet1
name	pvalue	Nucleocytoplasmic transport	AMPK signaling pathway	Insulin resistance	Glucagon signaling pathway	PPAR signaling pathway	Adipocytokine signaling pathway	Thermogenesis	Fatty acid metabolism	Fatty acid degradation	logFC
CPT1B	4.87649871242224e-06	0	1	1	1	1	1	1	1	1	1.22162169563066
LOC100624149	0.00155169872531515	1	0	0	0	0	0	0	0	0	12.3645002783315
name	Nucleocytoplasmic transport	AMPK signaling pathway	Insulin resistance	Glucagon signaling pathway	PPAR signaling pathway	Adipocytokine signaling pathway	Thermogenesis	Fatty acid metabolism	Fatty acid degradation	logFC
CPT1B	0	1	1	1	1	1	1	1	1	1.22162169563066
LOC100624149	1	0	0	0	0	0	0	0	0	12.3645002783315
